# Supplementary material for: Alpha-Defensin 1: An Emerging Periodontitis Biomarker
Source: Diagnostics (Basel). 2023 Jun 22;13(13):2143. doi: 10.3390/diagnostics13132143 (PMC10341234; doi:10.3390/diagnostics13132143)
Supplement: Supplementary file 1 [file diagnostics-13-02143-s001.zip]

Archive with 1 entries (1 files):
- diagnostics-2422766-supplementary.xlsx
