# Supplementary material for: Alpha-Defensin 1: An Emerging Periodontitis Biomarker
Source: Diagnostics (Basel). 2023 Jun 22;13(13):2143. doi: 10.3390/diagnostics13132143 (PMC10341234; doi:10.3390/diagnostics13132143)
Supplement: Supplementary file 1 [file diagnostics-13-02143-s001.zip › diagnostics-2422766-supplementary.xlsx]

## Sheet: Proteins
																													average	average	Ratio
Checked	Protein FDR Confidence: Combined	Master	Accession	Description	Exp. q-value: Combined	Sum PEP Score	Coverage [%]	# Peptides	# PSMs	# Unique Peptides	# AAs	MW [kDa]	calc. pI	Score Sequest HT: Sequest HT	# Peptides (by Search Engine): Sequest HT	Biological Process	Cellular Component	Molecular Function	Pfam IDs	Entrez Gene ID	Ensembl Gene ID	Gene Symbol	Chromosome	KEGG Pathways	Reactome Pathways	WikiPathways	# Protein Pathway Groups	# Razor Peptides	Abundances Healthy GCF Sample	Abundances Periodontitis GCF Sample	average Periodontitis GCF vs. Healthy GCF	# Protein Groups	Modifications
TRUE	High	Master Protein	P19961	Alpha-amylase 2B [OS=Homo sapiens]	0	553.082	74	31	3851	2	511	57.7	7.09	9185.43	31	metabolic process	extracellular	catalytic activity;metal ion binding	Pf00128, Pf02806	280	ENSG00000240038.6	AMY2B	1	Pancreatic secretion; Starch and sucrose metabolism; Carbohydrate digestion and absorption; Metabolic pathways	Digestion of dietary carbohydrate		7	0	300		#VALUE!	1
TRUE	High	Master Protein	Q5TFQ8	Signal-regulatory protein beta-1 isoform 3 [OS=Homo sapiens]	0	114.245	37	11	147	3	398	43.3	7.83	297.18	11	defense response;regulation of biological process;response to stimulus;transport	membrane	protein binding	Pf00047, Pf07654, Pf07679, Pf07686, Pf08205	10326	ENSG00000101307.15	SIRPB1	20	Osteoclast differentiation			1	0		300	#VALUE!	1
TRUE	High	Master Protein	P11678	Eosinophil peroxidase [OS=Homo sapiens]	0	67.794	11	9	1283	2	715	81	10.29	1051.31	9	cellular component movement;defense response;metabolic process;regulation of biological process;response to stimulus;transport	extracellular;organelle lumen	antioxidant activity;catalytic activity;metal ion binding	Pf03098	8288	ENSG00000121053.5	EPX	17	Asthma	Neutrophil degranulation		4	0		300	#VALUE!	1
TRUE	High	Master Protein	Q9Y316-1	Protein MEMO1 [OS=Homo sapiens]	0	61.029	29	6	24	6	297	33.7	7.14	57.73	6	regulation of biological process	cytosol;nucleus	protein binding	Pf01875	51072	ENSG00000162959.13	MEMO1	2		ERBB2 Regulates Cell Motility		4	0		150	#VALUE!	1
TRUE	High	Master Protein	O95319-1	CUGBP Elav-like family member 2 [OS=Homo sapiens]	0	60.057	13	5	18	5	508	54.3	8.76	27.82	5	cell organization and biogenesis;metabolic process;regulation of biological process	cytoplasm;nucleus	RNA binding	Pf00076, Pf13893, Pf14259	10659	ENSG00000048740.18	CELF2	10			mRNA Processing	1	0		150	#VALUE!	1
TRUE	High	Master Protein	Q14651	Plastin-1 [OS=Homo sapiens]	0	56.509	11	7	122	2	629	70.2	5.41	180.45	7	cell organization and biogenesis;regulation of biological process;transport	cytoplasm;cytoskeleton	metal ion binding;protein binding;structural molecule activity	Pf00036, Pf00307, Pf13202, Pf13405, Pf13499, Pf13833	5357	ENSG00000120756.12	PLS1	3				0	0		150	#VALUE!	1
TRUE	High	Master Protein	P41439	Folate receptor gamma [OS=Homo sapiens]	0	56.428	31	7	35	7	243	27.6	7.83	57.9	7	transport	extracellular;membrane;organelle lumen		Pf03024	2352		FOLR3	11	Endocytosis; Antifolate resistance	Neutrophil degranulation	Folate Metabolism	6	0		150	#VALUE!	1
TRUE	High	Master Protein	A0A0C4DH32	immunoglobulin heavy variable 3-20 [OS=Homo sapiens]	0	40.176	43	4	97	2	117	12.7	7.87	194.81	4	cell organization and biogenesis;defense response;metabolic process;regulation of biological process;response to stimulus	extracellular;membrane	protein binding		28445		IGHV3-20	14				0	0		150	#VALUE!	1
TRUE	High	Master Protein	P84095	Rho-related GTP-binding protein RhoG [OS=Homo sapiens]	0	38.744	40	5	6	4	191	21.3	8.12	12.75	5	cell organization and biogenesis;cellular component movement;regulation of biological process;response to stimulus;transport	cytosol;membrane	catalytic activity;nucleotide binding;protein binding	Pf00025, Pf00071, Pf04670, Pf08477	391	ENSG00000177105.9	RHOG	11	Salmonella infection; Bacterial invasion of epithelial cells; Shigellosis	G alpha (12/13) signalling events; Neutrophil degranulation; RHO GTPases activate KTN1; GPVI-mediated activation cascade; Sema4D induced cell migration and growth-cone collapse; Rho GTPase cycle	Brain-Derived Neurotrophic Factor (BDNF) signaling pathway	23	0		150	#VALUE!	1
TRUE	High	Master Protein	Q9NP72	Ras-related protein Rab-18 [OS=Homo sapiens]	0	38.382	42	7	17	7	206	23	5.24	26.61	7	cell organization and biogenesis;development;regulation of biological process;response to stimulus;transport	cytosol;Golgi;membrane	catalytic activity;nucleotide binding;protein binding	Pf00025, Pf00071, Pf04670, Pf08477, Pf09439	22931	ENSG00000099246.16	RAB18	10		COPI-independent Golgi-to-ER retrograde traffic; Neutrophil degranulation; RAB GEFs exchange GTP for GDP on RABs; RAB geranylgeranylation		13	0		150	#VALUE!	1	Acetyl [N-Term]
TRUE	High	Master Protein	O14745	Na(+)/H(+) exchange regulatory cofactor NHE-RF1 [OS=Homo sapiens]	0	36.442	14	5	31	5	358	38.8	5.77	46.7	5	cell differentiation;cell organization and biogenesis;cellular homeostasis;regulation of biological process;response to stimulus;transport	cytoplasm;cytoskeleton;membrane;nucleus	protein binding;structural molecule activity	Pf00595, Pf09007, Pf13180	9368	ENSG00000109062.11	SLC9A3R1	17				0	0		150	#VALUE!	1
TRUE	High	Master Protein	P08123	Collagen alpha-2(I) chain [OS=Homo sapiens]	0	33.435	4	4	12	4	1366	129.2	8.95	29.34	4	cell organization and biogenesis;cellular component movement;coagulation;metabolic process;regulation of biological process;response to stimulus	endoplasmic reticulum;extracellular;organelle lumen	metal ion binding;protein binding;structural molecule activity	Pf01391, Pf01410	1278	ENSG00000164692.17	COL1A2	7	Amoebiasis; Protein digestion and absorption; AGE-RAGE signaling pathway in diabetic complications; Focal adhesion; ECM-receptor interaction; PI3K-Akt signaling pathway; Platelet activation	Collagen degradation; Integrin cell surface interactions; MET activates PTK2 signaling; Crosslinking of collagen fibrils; Anchoring fibril formation; Platelet Adhesion to exposed collagen; Scavenging by Class A Receptors; Syndecan interactions; GP1b-IX-V activation signalling; ECM proteoglycans; Platelet Aggregation (Plug Formation); Immunoregulatory interactions between a Lymphoid and a non-Lymp…	miRNA targets in ECM and membrane receptors; Focal Adhesion; TGF-beta Signaling Pathway; Focal Adhesion-PI3K-Akt-mTOR-signaling pathway; Inflammatory Response Pathway	46	0		150	#VALUE!	1
TRUE	High	Master Protein	P61964	WD repeat-containing protein 5 [OS=Homo sapiens]	0	32.844	19	5	8	5	334	36.6	8.27	10.11	5	cell organization and biogenesis;metabolic process;regulation of biological process	nucleus	catalytic activity;protein binding	Pf00400, Pf08662, Pf11715	11091	ENSG00000196363.9	WDR5	9		RUNX1 regulates genes involved in megakaryocyte differentiation and platelet function; RMTs methylate histone arginines; PKMTs methylate histone lysines; HATs acetylate histones; Activation of anterior HOX genes in hindbrain development during early embryogenesis; Neddylation		16	0		150	#VALUE!	1
TRUE	High	Master Protein	Q9UM07	Protein-arginine deiminase type-4 [OS=Homo sapiens]	0	31.771	13	6	10	6	663	74	6.58	11.6	6	cell organization and biogenesis;defense response;metabolic process;regulation of biological process;response to stimulus	cytoplasm;cytosol;nucleus	catalytic activity;metal ion binding;protein binding	Pf03068, Pf08526, Pf08527	23569	ENSG00000280908.2; ENSG00000159339.13	PADI4	1; CHR_HG2095_PATCH		Chromatin modifying enzymes		2	0		150	#VALUE!	1
TRUE	High	Master Protein	P12236	ADP/ATP translocase 3 [OS=Homo sapiens]	0	31.405	28	8	43	2	298	32.8	9.74	39.96	8	cell death;cell organization and biogenesis;regulation of biological process;response to stimulus;transport	membrane;mitochondrion;nucleus	protein binding;transporter activity	Pf00153	293	ENSG00000169100.13	SLC25A6	X|Y; X	cGMP-PKG signaling pathway; Huntington's disease; HTLV-I infection; Parkinson's disease; Influenza A; Calcium signaling pathway	Mitochondrial protein import; Regulation of insulin secretion; Vpr-mediated induction of apoptosis by mitochondrial outer membrane permeabilization; Influenza Virus Induced Apoptosis; Metabolism of proteins	Electron Transport Chain	21	0			#VALUE!	1
TRUE	High	Master Protein	Q8IZP2	Putative protein FAM10A4 [OS=Homo sapiens]	0	29.619	23	4	14	4	240	27.4	5.08	27.88	4		cytoplasm	protein binding	Pf00515, Pf13371, Pf13414, Pf13431, Pf13432	145165		ST13P4	13				0	0		150	#VALUE!	1
TRUE	High	Master Protein	P05534	HLA class I histocompatibility antigen, A-24 alpha chain [OS=Homo sapiens]	0	27.857	16	4	10	2	365	40.7	6.34	24.54	4	regulation of biological process;response to stimulus	cell surface;endoplasmic reticulum;Golgi;membrane	protein binding;RNA binding	Pf00129, Pf07654	3105		HLA-A	6		Interferon alpha/beta signaling; ER-Phagosome pathway; Immunoregulatory interactions between a Lymphoid and a non-Lymphoid cell; Endosomal/Vacuolar pathway; Interferon gamma signaling; Antigen Presentation: Folding, assembly and peptide loading of class I MHC	Proteasome Degradation; Allograft Rejection	14	0		150	#VALUE!	1
TRUE	High	Master Protein	Q9Y263	Phospholipase A-2-activating protein [OS=Homo sapiens]	0	27.473	7	5	15	5	795	87.1	6.37	14.81	5	cell communication;cellular homeostasis;defense response;metabolic process;regulation of biological process;response to stimulus	cytoplasm;nucleus	enzyme regulator activity;protein binding	Pf00400, Pf08324, Pf09070	9373	ENSG00000137055.14	PLAA	9	Protein processing in endoplasmic reticulum			1	0		150	#VALUE!	1
TRUE	High	Master Protein	P19878	Neutrophil cytosol factor 2 [OS=Homo sapiens]	0	26.768	9	4	24	4	526	59.7	6.16	28.48	4	cellular homeostasis;defense response;metabolic process;regulation of biological process;response to stimulus;transport	cytoplasm;cytosol;vacuole	catalytic activity;enzyme regulator activity;protein binding	Pf00018, Pf00515, Pf00564, Pf07653, Pf07719, Pf13181, Pf13414, Pf13424, Pf14604	4688	ENSG00000116701.14	NCF2	1	Osteoclast differentiation; Leishmaniasis; Phagosome; Leukocyte transendothelial migration	ROS, RNS production in phagocytes; Cross-presentation of particulate exogenous antigens (phagosomes); VEGFA-VEGFR2 Pathway; Detoxification of Reactive Oxygen Species; RHO GTPases Activate NADPH Oxidases	Brain-Derived Neurotrophic Factor (BDNF) signaling pathway; VEGFA-VEGFR2 Signaling Pathway; Microglia Pathogen Phagocytosis Pathway; TYROBP Causal Network	25	0		150	#VALUE!	1
TRUE	High	Master Protein	P48960-1	CD97 antigen [OS=Homo sapiens]	0	25.288	9	4	7	4	835	91.8	6.87	7.43	4	cell communication;cellular component movement;defense response;regulation of biological process;response to stimulus;transport	cell surface;extracellular;membrane	metal ion binding;protein binding;receptor activity;signal transducer activity	Pf00001, Pf00002, Pf00008, Pf01825, Pf04893, Pf06247, Pf07645, Pf12662, Pf12730, Pf12947	976	ENSG00000123146.19	CD97; ADGRE5	19		Neutrophil degranulation; Class B/2 (Secretin family receptors)	GPCRs, Class B Secretin-like	8	0		150	#VALUE!	1
TRUE	High	Master Protein	Q9C075	Keratin, type I cytoskeletal 23 [OS=Homo sapiens]	0	25.128	11	5	90	2	422	48.1	6.54	142.54	5	cell death	cytosol	structural molecule activity	Pf00038	25984	ENSG00000108244.16; ENSG00000263309.6	KRT23	17; CHR_HSCHR17_4_CTG4		Formation of the cornified envelope		3	0		300	#VALUE!	1
TRUE	High	Master Protein	P78325-1	Disintegrin and metalloproteinase domain-containing protein 8 [OS=Homo sapiens]	0	24.474	6	3	5	3	824	88.7	7.55	13.88	3	cell organization and biogenesis;cellular component movement;defense response;metabolic process;regulation of biological process;response to stimulus;transport	cell surface;cytoplasm;membrane;vacuole	catalytic activity;metal ion binding;protein binding	Pf00200, Pf01421, Pf01562, Pf08516, Pf13574, Pf13582, Pf13583, Pf13688	101	ENSG00000151651.15	ADAM8	10		Degradation of the extracellular matrix; Neutrophil degranulation		5	0		150	#VALUE!	1
TRUE	High	Master Protein	P62241	40S ribosomal protein S8 [OS=Homo sapiens]	0	24.184	19	3	11	3	208	24.2	10.32	19.05	3	cell organization and biogenesis;metabolic process;transport	cytoplasm;cytosol;endoplasmic reticulum;membrane;nucleus;ribosome	protein binding;RNA binding;structural molecule activity	Pf01201	6202	ENSG00000142937.11	RPS8	1	Ribosome	Peptide chain elongation; Eukaryotic Translation Termination; Viral mRNA Translation; Formation of the ternary complex, and subsequently, the 43S complex; L13a-mediated translational silencing of Ceruloplasmin expression; Selenocysteine synthesis; Nonsense Mediated Decay (NMD) independent of the Exon Junction Complex (EJC); Nonsense Mediated Decay (NMD) enhanced by the Exon Junction Complex (EJC)…	Cytoplasmic Ribosomal Proteins	38	0		150	#VALUE!	1
TRUE	High	Master Protein	P08571	Monocyte differentiation antigen CD14 [OS=Homo sapiens]	0	21.706	22	6	16	6	375	40.1	6.23	7.57	6	cell death;defense response;regulation of biological process;response to stimulus;transport	cell surface;extracellular;Golgi;membrane	protein binding;receptor activity;signal transducer activity		929	ENSG00000170458.13	CD14	5	Amoebiasis; Pathogenic Escherichia coli infection; Hematopoietic cell lineage; MAPK signaling pathway; NF-kappa B signaling pathway; Tuberculosis; Pertussis; Phagosome; Salmonella infection; Transcriptional misregulation in cancer; Regulation of actin cytoskeleton; Toll-like receptor signaling pathway; Legionellosis	MyD88:Mal cascade initiated on plasma membrane; IRAK2 mediated activation of TAK1 complex upon TLR7/8 or 9 stimulation; IKK complex recruitment mediated by RIP1; Ligand-dependent caspase activation; IRAK4 deficiency (TLR2/4); ER-Phagosome pathway; TRAF6-mediated induction of TAK1 complex within TLR4 complex; Activated TLR4 signalling; Neutrophil degranulation; Activation of IRF3/IRF7 mediated by …	Regulation of toll-like receptor signaling pathway; Pathogenic Escherichia coli infection; MAPK Signaling Pathway; Regulation of Actin Cytoskeleton; Toll-like receptor signaling pathway	56	0		150	#VALUE!	1
TRUE	High	Master Protein	Q9H2H8-1	peptidyl-prolyl cis-trans isomerase-like 3 [OS=Homo sapiens]	0	21.607	29	4	14	4	161	18.1	6.79	23.98	4	metabolic process	spliceosomal complex	catalytic activity;protein binding	Pf00160	53938	ENSG00000240344.8	PPIL3	2		mRNA Splicing - Major Pathway		4	0		150	#VALUE!	1	Met-loss+Acetyl [N-Term]
TRUE	High	Master Protein	Q9Y3C6	Peptidyl-prolyl cis-trans isomerase-like 1 [OS=Homo sapiens]	0	21.308	31	4	10	4	166	18.2	7.99	16.1	4	metabolic process	spliceosomal complex	catalytic activity;protein binding	Pf00160	51645	ENSG00000137168.7	PPIL1	6	Spliceosome	mRNA Splicing - Major Pathway		5	0		150	#VALUE!	1
TRUE	High	Master Protein	P21266	glutathione S-transferase Mu 3 [OS=Homo sapiens]	0	20.419	15	3	8	2	225	26.5	5.54	13.85	3	metabolic process;response to stimulus	cytoplasm;cytosol;nucleus	catalytic activity;protein binding	Pf00043, Pf02798, Pf14497	2947	ENSG00000134202.10	GSTM3	1	Glutathione metabolism; Metabolism of xenobiotics by cytochrome P450; Drug metabolism - cytochrome P450; Chemical carcinogenesis; Platinum drug resistance	Glutathione conjugation	NRF2 pathway; Exercise-induced Circadian Regulation; Metapathway biotransformation	12	0		150	#VALUE!	1
TRUE	High	Master Protein	Q8WVV9	Heterogeneous nuclear ribonucleoprotein L-like [OS=Homo sapiens]	0	20.314	6	2	7	2	542	60	7.72	6.62	2	metabolic process;regulation of biological process	membrane;nucleus	protein binding;RNA binding	Pf00076, Pf13893, Pf14259	92906	ENSG00000143889.15	HNRNPLL; HNRPLL	2				0	0		150	#VALUE!	1
TRUE	High	Master Protein	O15371	Eukaryotic translation initiation factor 3 subunit D [OS=Homo sapiens]	0	20.283	13	5	15	5	548	63.9	6.05	18.93	5	cell organization and biogenesis;metabolic process;regulation of biological process	cytoplasm;cytosol;membrane	protein binding;RNA binding	Pf05091	8664	ENSG00000100353.17	EIF3D	22	RNA transport	Formation of the ternary complex, and subsequently, the 43S complex; L13a-mediated translational silencing of Ceruloplasmin expression; Translation initiation complex formation; GTP hydrolysis and joining of the 60S ribosomal subunit; Formation of a pool of free 40S subunits; Ribosomal scanning and start codon recognition	Translation Factors	13	0		150	#VALUE!	1
TRUE	High	Master Protein	P29144	Tripeptidyl-peptidase 2 [OS=Homo sapiens]	0	20.133	5	5	7	5	1249	138.3	6.32	5.01	5	metabolic process	cytoplasm;cytosol;nucleus	catalytic activity;protein binding	Pf00082, Pf12580, Pf13739	7174	ENSG00000134900.11	TPP2	13		Antigen processing: Ubiquitination & Proteasome degradation		4	0		150	#VALUE!	1
TRUE	High	Master Protein	P14136	Glial fibrillary acidic protein [OS=Homo sapiens]	0	19.565	9	4	103	2	432	49.9	5.52	90.73	4	cell differentiation;cell organization and biogenesis;regulation of biological process;response to stimulus;transport	cytoplasm;cytoskeleton;cytosol;membrane;vacuole	catalytic activity;motor activity;protein binding;structural molecule activity;transporter activity	Pf00038, Pf01496, Pf01576, Pf04732, Pf05761, Pf12128, Pf13270	2670	ENSG00000131095.12	GFAP	17	Jak-STAT signaling pathway	Nuclear signaling by ERBB4	Neural Crest Differentiation; Spinal Cord Injury	7	0		300	#VALUE!	1
TRUE	High	Master Protein	P29692	Elongation factor 1-delta [OS=Homo sapiens]	0	19.528	13	3	17	3	281	31.1	5.01	33.04	3	metabolic process;regulation of biological process;response to stimulus	cytoplasm;cytosol;endoplasmic reticulum;nucleus	DNA binding;protein binding;RNA binding;signal transducer activity	Pf00736, Pf10587	1936	ENSG00000104529.17; ENSG00000273594.4	EEF1D	8; CHR_HSCHR8_3_CTG7	Herpes simplex infection	Eukaryotic Translation Elongation	Translation Factors	5	0		150	#VALUE!	1
TRUE	High	Master Protein	O75629	Protein CREG1 [OS=Homo sapiens]	0	19.275	15	2	4	2	220	24.1	7.59	15.02	2	cell proliferation;development;regulation of biological process;transport	extracellular;organelle lumen	protein binding	Pf13883	8804	ENSG00000143162.7	CREG1	1		Neutrophil degranulation	Senescence and Autophagy in Cancer	4	0		300	#VALUE!	1
TRUE	High	Master Protein	P07195	L-lactate dehydrogenase B chain [OS=Homo sapiens]	0	19.011	10	3	20	2	334	36.6	6.05	34.9	3	metabolic process	cytoplasm;cytosol;membrane;mitochondrion	catalytic activity;nucleotide binding;protein binding	Pf00056, Pf02866	3945	ENSG00000111716.12	LDHB	12	Propanoate metabolism; Pyruvate metabolism; Glucagon signaling pathway; Glycolysis / Gluconeogenesis; Metabolic pathways; Cysteine and methionine metabolism	Pyruvate metabolism	Glycolysis and Gluconeogenesis	11	0		150	#VALUE!	1
TRUE	High	Master Protein	Q8IUI8	Cytokine receptor-like factor 3 [OS=Homo sapiens]	0	18.661	9	4	10	4	442	49.7	5.14	21.37	4	regulation of biological process	cytoplasm;cytosol;membrane	protein binding	Pf00041	51379	ENSG00000176390.11	CRLF3	17				0	0		150	#VALUE!	1
TRUE	High	Master Protein	Q5JTV8	Torsin-1A-interacting protein 1 [OS=Homo sapiens]	0	18.221	7	3	26	3	583	66.2	8.18	31.03	3	cell organization and biogenesis;regulation of biological process	membrane;nucleus	enzyme regulator activity;protein binding	Pf05609	26092	ENSG00000143337.18	TOR1AIP1	1				0	0		150	#VALUE!	1
TRUE	High	Master Protein	P06730	Eukaryotic translation initiation factor 4E [OS=Homo sapiens]	0	18.147	17	3	7	3	217	25.1	6.15	15.47	3	defense response;metabolic process;regulation of biological process;response to stimulus;transport	cytoplasm;cytosol	protein binding;RNA binding	Pf01652	1977	ENSG00000151247.12	EIF4E	4	Insulin signaling pathway; HIF-1 signaling pathway; EGFR tyrosine kinase inhibitor resistance; mTOR signaling pathway; RNA transport; Longevity regulating pathway; PI3K-Akt signaling pathway	ISG15 antiviral mechanism; Transport of Mature mRNA Derived from an Intronless Transcript; Transport of the SLBP Dependant Mature mRNA; mTORC1-mediated signalling; L13a-mediated translational silencing of Ceruloplasmin expression; Translation initiation complex formation; Transport of the SLBP independent Mature mRNA; GTP hydrolysis and joining of the 60S ribosomal subunit; Deadenylation of mRNA;…	Translation Factors; Leptin signaling pathway; Brain-Derived Neurotrophic Factor (BDNF) signaling pathway; Structural Pathway of Interleukin 1 (IL-1); Factors and pathways affecting insulin-like growth factor (IGF1)-Akt signaling; 4-hydroxytamoxifen, Dexamethasone, and Retinoic Acids Regulation of p27 Expression; VEGFA-VEGFR2 Signaling Pathway; Angiopoietin Like Protein 8 Regulatory Pathway; Foca…	45	0		150	#VALUE!	1
TRUE	High	Master Protein	Q13630	GDP-L-fucose synthase [OS=Homo sapiens]	0	18.14	12	3	9	3	321	35.9	6.6	11.87	3	metabolic process	cytoplasm;cytosol	catalytic activity;protein binding	Pf01073, Pf01370, Pf02719, Pf04321	7264	ENSG00000278243.2; ENSG00000104522.15	TSTA3	8; CHR_HSCHR8_3_CTG7	Fructose and mannose metabolism; Amino sugar and nucleotide sugar metabolism; Metabolic pathways	GDP-fucose biosynthesis		9	0		150	#VALUE!	1
TRUE	High	Master Protein	O95831-1	Apoptosis-inducing factor 1, mitochondrial [OS=Homo sapiens]	0	17.99	8	4	9	4	613	66.9	8.95	19	4	cell death;cell differentiation;cell organization and biogenesis;cellular homeostasis;metabolic process;regulation of biological process;response to stimulus	cytoplasm;cytosol;membrane;mitochondrion;nucleus	catalytic activity;DNA binding;nucleotide binding;protein binding	Pf00070, Pf07992, Pf14721, Pf14962	9131	ENSG00000156709.13	AIFM1	X	Apoptosis		Apoptosis Modulation and Signaling; Nanomaterial induced apoptosis; Apoptosis Modulation by HSP70	4	0		150	#VALUE!	1
TRUE	High	Master Protein	P52789	Hexokinase-2 [OS=Homo sapiens]	0	17.98	5	4	10	2	917	102.3	6.05	9.11	4	cell organization and biogenesis;cellular homeostasis;metabolic process;regulation of biological process;response to stimulus;transport	cytosol;membrane;mitochondrion	catalytic activity;nucleotide binding;protein binding	Pf00349, Pf03727	3099	ENSG00000159399.9	HK2	2	Insulin signaling pathway; HIF-1 signaling pathway; Central carbon metabolism in cancer; Carbon metabolism; Galactose metabolism; Type II diabetes mellitus; Neomycin, kanamycin and gentamicin biosynthesis; Starch and sucrose metabolism; Fructose and mannose metabolism; Glycolysis / Gluconeogenesis; Carbohydrate digestion and absorption; Amino sugar and nucleotide sugar metabolism; Metabolic pathw…	Glycolysis	Glycolysis and Gluconeogenesis	18	0		150	#VALUE!	1
TRUE	High	Master Protein	Q15008	26S proteasome non-ATPase regulatory subunit 6 [OS=Homo sapiens]	0	17.548	15	5	6	5	389	45.5	5.62	8.13	5	metabolic process;regulation of biological process;response to stimulus;transport	cytosol;extracellular;organelle lumen;proteasome	catalytic activity;enzyme regulator activity;protein binding	Pf01399, Pf10602	9861	ENSG00000163636.10	PSMD6	3	Epstein-Barr virus infection; Proteasome	Regulation of RAS by GAPs; CDT1 association with the CDC6:ORC:origin complex; Downstream TCR signaling; UCH proteinases; NIK-->noncanonical NF-kB signaling; Hh mutants that don't undergo autocatalytic processing are degraded by ERAD; SCF-beta-TrCP mediated degradation of Emi1; Neutrophil degranulation; Cross-presentation of soluble exogenous antigens (endosomes); Separation of Sister Chromatids; …	Proteasome Degradation; Parkin-Ubiquitin Proteasomal System pathway	153	0		150	#VALUE!	1	Met-loss [N-Term]
TRUE	High	Master Protein	P49458	Signal recognition particle 9 kDa protein [OS=Homo sapiens]	0	16.61	36	3	4	3	86	10.1	7.97	9.27	3	cell organization and biogenesis;regulation of biological process;transport	cytoplasm;cytosol	protein binding;RNA binding	Pf05486	6726; 653226	ENSG00000143742.12	SRP9; SRP9P1	1; 10	Protein export	SRP-dependent cotranslational protein targeting to membrane		4	0		150	#VALUE!	1	Met-loss [N-Term]
TRUE	High	Master Protein	O60234	glia maturation factor gamma [OS=Homo sapiens]	0	16.521	27	3	16	2	142	16.8	5.26	13.48	3	metabolic process;regulation of biological process;transport	extracellular;organelle lumen	enzyme regulator activity;protein binding	Pf00241	9535	ENSG00000130755.12	GMFG	19		Neutrophil degranulation		3	0		150	#VALUE!	1	Met-loss+Acetyl [N-Term]
TRUE	High	Master Protein	P07814	Bifunctional glutamate/proline--tRNA ligase [OS=Homo sapiens]	0	16.224	2	2	2	2	1512	170.5	7.33	3.18	2	cell organization and biogenesis;metabolic process;regulation of biological process;response to stimulus	cytoplasm;cytosol;membrane	catalytic activity;metal ion binding;nucleotide binding;protein binding;RNA binding	Pf00458, Pf00587, Pf00749, Pf01406, Pf03129, Pf03950, Pf09180, Pf14497	2058	ENSG00000136628.17	EPRS	1	Porphyrin and chlorophyll metabolism; Aminoacyl-tRNA biosynthesis; Metabolic pathways	tRNA modification in the nucleus and cytosol; Cytosolic tRNA aminoacylation; SeMet incorporation into proteins	Parkinsons Disease Pathway; Amino Acid metabolism	16	0		150	#VALUE!	1
TRUE	High	Master Protein	Q14002-1	Carcinoembryonic antigen-related cell adhesion molecule 7 [OS=Homo sapiens]	0	15.958	11	2	3	2	265	29.4	5.54	7.16	2	metabolic process	extracellular;membrane	protein binding	Pf07679, Pf13895, Pf13927	1087		CEACAM7	19		Post-translational modification: synthesis of GPI-anchored proteins		3	0		150	#VALUE!	1
TRUE	High	Master Protein	P02649	Apolipoprotein E [OS=Homo sapiens]	0	15.318	8	2	4	2	317	36.1	5.73	7.73	2	cell communication;cell organization and biogenesis;cellular homeostasis;metabolic process;regulation of biological process;response to stimulus;transport	cytoplasm;endoplasmic reticulum;endosome;extracellular;Golgi;membrane;nucleus;organelle lumen	antioxidant activity;catalytic activity;enzyme regulator activity;metal ion binding;protein binding;structural molecule activity;transporter activity	Pf01442	348	ENSG00000130203.9	APOE	19	Alzheimer's disease	Post-translational protein phosphorylation; Regulation of Insulin-like Growth Factor (IGF) transport and uptake by Insulin-like Growth Factor Binding Proteins (IGFBPs); Retinoid metabolism and transport; Chylomicron remodeling; Scavenging by Class A Receptors; Transcriptional regulation by the AP-2 (TFAP2) family of transcription factors; Signaling by GPCR; HDL remodeling; Chylomicron assembly; C…	Vitamin B12 Metabolism; Alzheimers Disease; Apoptosis-related network due to altered Notch3 in ovarian cancer; ApoE and miR-146 in inflammation and atherosclerosis; Statin Pathway	33	0		150	#VALUE!	1
TRUE	High	Master Protein	Q9BWS9-1	Chitinase domain-containing protein 1 [OS=Homo sapiens]	0	15.165	7	2	3	2	393	44.9	8.63	6.14	2	defense response;metabolic process;regulation of biological process;response to stimulus;transport	endosome;extracellular;membrane;nucleus;organelle lumen;vacuole	catalytic activity;protein binding	Pf00704	66005	ENSG00000177830.17	CHID1	11		Platelet degranulation		4	0		150	#VALUE!	1
TRUE	High	Master Protein	P42768	Wiskott-Aldrich syndrome protein [OS=Homo sapiens]	0	14.674	6	2	4	2	502	52.9	6.64	4.11	2	cell organization and biogenesis;cellular component movement;coagulation;defense response;regulation of biological process;response to stimulus;transport	cytoplasm;cytoskeleton;cytosol;membrane	enzyme regulator activity;protein binding	Pf00568, Pf00786	7454	ENSG00000015285.10	WAS	X	Endocytosis; Pathogenic Escherichia coli infection; Choline metabolism in cancer; Salmonella infection; Adherens junction; Regulation of actin cytoskeleton; Bacterial invasion of epithelial cells; Fc gamma R-mediated phagocytosis; Chemokine signaling pathway; Shigellosis	Regulation of actin dynamics for phagocytic cup formation; Generation of second messenger molecules; RHO GTPases Activate WASPs and WAVEs	Pathogenic Escherichia coli infection; Chemokine signaling pathway; Regulation of Actin Cytoskeleton; G13 Signaling Pathway; T-Cell antigen Receptor (TCR) Signaling Pathway	26	0		150	#VALUE!	1
TRUE	High	Master Protein	Q99832	T-complex protein 1 subunit eta [OS=Homo sapiens]	0	14.661	7	3	5	3	543	59.3	7.65	8.22	3	metabolic process;regulation of biological process;transport	cytoplasm;cytosol;mitochondrion	nucleotide binding;protein binding	Pf00118	10574	ENSG00000135624.15	CCT7	2		Prefoldin mediated transfer of substrate to CCT/TriC; Cooperation of PDCL (PhLP1) and TRiC/CCT in G-protein beta folding; Association of TriC/CCT with target proteins during biosynthesis; Formation of tubulin folding intermediates by CCT/TriC; Folding of actin by CCT/TriC		9	0		150	#VALUE!	1
TRUE	High	Master Protein	Q14444-1	Caprin-1 [OS=Homo sapiens]	0	13.695	4	3	7	3	709	78.3	5.25	9.28	3	cell differentiation;regulation of biological process	cytoplasm;cytosol;membrane	protein binding;RNA binding	Pf12287	4076	ENSG00000135387.20	CAPRIN1	11				0	0		150	#VALUE!	1
TRUE	High	Master Protein	P09874	Poly [ADP-ribose] polymerase 1 [OS=Homo sapiens]	0	13.613	3	3	4	3	1014	113	8.88	2.29	3	cell death;cell differentiation;cell organization and biogenesis;metabolic process;regulation of biological process;response to stimulus	membrane;mitochondrion;nucleus	catalytic activity;DNA binding;metal ion binding;nucleotide binding;protein binding;RNA binding	Pf00533, Pf00644, Pf00645, Pf02877, Pf05406, Pf08063	142	ENSG00000143799.12	PARP1	1	Base excision repair; NF-kappa B signaling pathway; Apoptosis	POLB-Dependent Long Patch Base Excision Repair; Dual Incision in GG-NER; Formation of Incision Complex in GG-NER; Downregulation of SMAD2/3:SMAD4 transcriptional activity; DNA Damage Recognition in GG-NER; HDR through MMEJ (alt-NHEJ); SUMOylation of DNA damage response and repair proteins	Corticotropin-releasing hormone signaling pathway; Nanoparticle triggered regulated necrosis; Fas Ligand (FasL) pathway and Stress induction of Heat Shock Proteins (HSP) regulation; NAD metabolism, sirtuins and aging; NAD+ metabolism; NAD+ biosynthetic pathways	35	0		150	#VALUE!	1
TRUE	High	Master Protein	Q9HA64	Ketosamine-3-kinase [OS=Homo sapiens]	0	13.281	13	4	5	4	309	34.4	7.33	0	4	metabolic process	cytosol	catalytic activity;enzyme regulator activity	Pf01636, Pf03881	79672	ENSG00000141560.14	FN3KRP	17		Gamma carboxylation, hypusine formation and arylsulfatase activation		3	0		150	#VALUE!	1	Acetyl [N-Term]
TRUE	High	Master Protein	P30419	glycylpeptide N-tetradecanoyltransferase 1 [OS=Homo sapiens]	0	13.098	6	2	6	2	496	56.8	7.8	6.95	2	metabolic process;regulation of biological process	cytoplasm;cytosol;membrane;mitochondrion	catalytic activity	Pf01233, Pf02799	4836	ENSG00000136448.11	NMT1	17		Signaling by GPCR; Activation, myristolyation of BID and translocation to mitochondria; Late Phase of HIV Life Cycle; Inactivation, recovery and regulation of the phototransduction cascade		14	0		150	#VALUE!	1
TRUE	High	Master Protein	Q15363	Transmembrane emp24 domain-containing protein 2 [OS=Homo sapiens]	0	12.942	18	3	3	3	201	22.7	5.17	5.05	3	cell organization and biogenesis;regulation of biological process;transport	endoplasmic reticulum;Golgi;membrane	protein binding	Pf01105	10959	ENSG00000086598.10	TMED2	12		COPI-dependent Golgi-to-ER retrograde traffic; Cargo concentration in the ER; Pre-NOTCH Processing in Golgi; COPII (Coat Protein 2) Mediated Vesicle Transport; COPI-mediated anterograde transport		17	0	300		#VALUE!	1
TRUE	High	Master Protein	Q9BUT1-1	3-hydroxybutyrate dehydrogenase type 2 [OS=Homo sapiens]	0	12.898	11	2	2	2	245	26.7	7.65	5.17	2	cell differentiation;metabolic process	cytoplasm;cytosol;mitochondrion	catalytic activity;nucleotide binding	Pf00106, Pf13561	56898	ENSG00000164039.14	BDH2	4	Butanoate metabolism; Synthesis and degradation of ketone bodies; Metabolic pathways	Synthesis of Ketone Bodies		7	0		150	#VALUE!	1
TRUE	High	Master Protein	Q92608-1	Dedicator of cytokinesis protein 2 [OS=Homo sapiens]	0	12.582	2	3	6	3	1830	211.8	6.87	3.08	3	cell organization and biogenesis;cell proliferation;regulation of biological process;response to stimulus;transport	cytoplasm;cytoskeleton;cytosol;extracellular;membrane;organelle lumen	enzyme regulator activity;protein binding	Pf00018, Pf06920, Pf07653, Pf14429, Pf14604	1794	ENSG00000134516.15	DOCK2	5	Fc gamma R-mediated phagocytosis; Chemokine signaling pathway	Neutrophil degranulation; Factors involved in megakaryocyte development and platelet production; Nef and signal transduction	Chemokine signaling pathway	14	0		150	#VALUE!	1
TRUE	High	Master Protein	P57737	Coronin-7 [OS=Homo sapiens]	0	12.383	4	2	4	2	925	100.5	5.8	4.86	2	cell organization and biogenesis;transport	cytoplasm;cytosol;Golgi;membrane	protein binding	Pf00400, Pf08953, Pf08954	79585	ENSG00000262246.5; ENSG00000282725.1	CORO7	16; CHR_HSCHR16_3_CTG1				0	0		150	#VALUE!	1
TRUE	High	Master Protein	Q12765	Secernin-1 [OS=Homo sapiens]	0	12.128	8	3	5	3	414	46.4	4.75	8.62	3	metabolic process;transport	cytoplasm;membrane;nucleus	catalytic activity;protein binding	Pf03577	9805	ENSG00000136193.16	SCRN1	7				0	0		150	#VALUE!	1
TRUE	High	Master Protein	Q9BRR6-1	ADP-dependent glucokinase [OS=Homo sapiens]	0	12.074	6	2	4	2	497	54.1	6.2	8.55	2	metabolic process	endoplasmic reticulum;extracellular;membrane	catalytic activity;metal ion binding	Pf04587	83440		ADPGK	15	Carbon metabolism; Glycolysis / Gluconeogenesis; Metabolic pathways	Glycolysis		7	0		150	#VALUE!	1
TRUE	High	Master Protein	P09429	High mobility group protein B1 [OS=Homo sapiens]	0	12.035	28	3	5	3	215	24.9	5.74	6.81	3	cell differentiation;cell organization and biogenesis;cell proliferation;cellular component movement;cellular homeostasis;defense response;metabolic process;regulation of biological process;response to stimulus;transport	cell surface;chromosome;cytoplasm;endosome;extracellular;membrane;nucleus;organelle lumen	catalytic activity;DNA binding;enzyme regulator activity;protein binding;RNA binding	Pf00505, Pf09011	3146	ENSG00000189403.14	HMGB1	13	Base excision repair	TRAF6 mediated NF-kB activation; Advanced glycosylation endproduct receptor signaling; TAK1 activates NFkB by phosphorylation and activation of IKKs complex; RIP-mediated NFkB activation via ZBP1; Activated TLR4 signalling; Interleukin-1 family signaling; Neutrophil degranulation; Regulation of TLR by endogenous ligand; DEx/H-box helicases activate type I IFN and inflammatory cytokines production…	Retinoblastoma (RB) in Cancer; DNA Damage Response (only ATM dependent)	40	0		150	#VALUE!	1
TRUE	High	Master Protein	Q9BVM4	gamma-glutamylaminecyclotransferase [OS=Homo sapiens]	0	11.945	17	2	4	2	153	17.3	6.87	4.27	2	metabolic process		catalytic activity;protein binding	Pf06094	87769	ENSG00000134864.10	GGACT	13				0	0		150	#VALUE!	1
TRUE	High	Master Protein	P36639	7,8-dihydro-8-oxoguanine triphosphatase [OS=Homo sapiens]	0	11.726	13	2	4	2	197	22.5	5.27	4.11	2	cell communication;metabolic process;response to stimulus	cytoplasm;cytosol;membrane;mitochondrion;nucleus;organelle lumen	catalytic activity;metal ion binding;protein binding;RNA binding	Pf00293	4521		NUDT1	7		Phosphate bond hydrolysis by NUDT proteins		5	0		150	#VALUE!	1
TRUE	High	Master Protein	Q96EP5	DAZ-associated protein 1 [OS=Homo sapiens]	0	11.593	8	2	3	2	407	43.4	8.56	7.08	2	cell differentiation;cell proliferation;development;regulation of biological process	cytoplasm;cytosol;nucleus	protein binding;RNA binding	Pf00076, Pf13893, Pf14259	26528	ENSG00000071626.16	DAZAP1	19	mRNA surveillance pathway			1	0		150	#VALUE!	1
TRUE	High	Master Protein	A6NHR9-1	structural maintenance of chromosomes flexible hinge domain-containing protein 1 [OS=Homo sapiens]	0	11.468	2	3	4	3	2005	226.2	7.3	4.56	3	cell organization and biogenesis;regulation of biological process	chromosome	catalytic activity;nucleotide binding;protein binding	Pf06470, Pf13589	23347	ENSG00000101596.14	SMCHD1	18				0	0		150	#VALUE!	1
TRUE	High	Master Protein	Q96GX9-1	Methylthioribulose-1-phosphate dehydratase [OS=Homo sapiens]	0	11.327	12	2	6	2	242	27.1	7.12	4.31	2	cell death;cell organization and biogenesis;metabolic process;regulation of biological process	cytoplasm	catalytic activity;metal ion binding;protein binding	Pf00596	51074	ENSG00000149089.12	APIP	11	Metabolic pathways; Cysteine and methionine metabolism	Methionine salvage pathway		7	0		150	#VALUE!	1
TRUE	High	Master Protein	P16144-1	Integrin beta-4 [OS=Homo sapiens]	0	10.934	2	3	3	3	1822	202	6.09	6.29	3	cell communication;cell differentiation;cell organization and biogenesis;cellular component movement;metabolic process;regulation of biological process;response to stimulus	cell surface;membrane;nucleus	protein binding;receptor activity	Pf00041, Pf00362, Pf03160, Pf07965, Pf07974	3691	ENSG00000132470.13	ITGB4	17	Arrhythmogenic right ventricular cardiomyopathy (ARVC); Dilated cardiomyopathy; Focal adhesion; Regulation of actin cytoskeleton; ECM-receptor interaction; PI3K-Akt signaling pathway; Hypertrophic cardiomyopathy (HCM)	Laminin interactions; Assembly of collagen fibrils and other multimeric structures; Type I hemidesmosome assembly; Syndecan interactions	Integrin-mediated Cell Adhesion; Arrhythmogenic Right Ventricular Cardiomyopathy; Alpha 6 Beta 4 signaling pathway; Primary Focal Segmental Glomerulosclerosis FSGS; Focal Adhesion; TGF-beta Signaling Pathway; Regulation of Apoptosis by Parathyroid Hormone-related Protein; Focal Adhesion-PI3K-Akt-mTOR-signaling pathway	24	0		150	#VALUE!	1
TRUE	High	Master Protein	Q9H2U2	Inorganic pyrophosphatase 2, mitochondrial [OS=Homo sapiens]	0	10.844	12	3	4	2	334	37.9	7.39	4.14	3	metabolic process	cytoplasm;mitochondrion;organelle lumen	catalytic activity;metal ion binding	Pf00719	27068	ENSG00000138777.19	PPA2	4	Oxidative phosphorylation	Mitochondrial tRNA aminoacylation; Pyrophosphate hydrolysis		7	0		300	#VALUE!	1
TRUE	High	Master Protein	Q9Y4Z0	U6 snRNA-associated Sm-like protein LSm4 [OS=Homo sapiens]	0	10.689	16	2	5	2	139	15.3	9.99	6.65	2	cell organization and biogenesis;metabolic process	cytosol;membrane;nucleus;spliceosomal complex	protein binding;RNA binding	Pf01423	25804	ENSG00000130520.10	LSM4	19	Spliceosome; RNA degradation	mRNA Splicing - Major Pathway; mRNA decay by 5' to 3' exoribonuclease		8	0		150	#VALUE!	1
TRUE	High	Master Protein	P06454-1	Prothymosin alpha [OS=Homo sapiens]	0	10.539	10	2	3	2	111	12.2	3.78	4.47	2	cell organization and biogenesis;metabolic process	cytosol;nucleus	protein binding		5757	ENSG00000187514.16	PTMA	2	Epstein-Barr virus infection			1	0		150	#VALUE!	1
TRUE	High	Master Protein	P51572	B-cell receptor-associated protein 31 [OS=Homo sapiens]	0	10.493	8	2	7	2	246	28	8.44	7.35	2	cell death;cellular homeostasis;regulation of biological process;response to stimulus;transport	cytosol;endoplasmic reticulum;membrane;mitochondrion	protein binding	Pf05529, Pf13870	10134	ENSG00000185825.15	BCAP31	X	Protein processing in endoplasmic reticulum	Apoptotic cleavage of cellular proteins; Antigen Presentation: Folding, assembly and peptide loading of class I MHC		9	0		150	#VALUE!	1
TRUE	High	Master Protein	Q9BUL8	programmed cell death protein 10 [OS=Homo sapiens]	0	10.433	16	3	8	3	212	24.7	8.19	10.94	3	cell death;cell organization and biogenesis;cellular component movement;regulation of biological process;response to stimulus	cytoplasm;cytosol;Golgi;membrane	protein binding	Pf06840	11235	ENSG00000114209.14	PDCD10	3				0	0		150	#VALUE!	1
TRUE	High	Master Protein	O00203-1	AP-3 complex subunit beta-1 [OS=Homo sapiens]	0	10.211	3	2	3	2	1094	121.2	6.04	2.73	2	cell organization and biogenesis;cellular component movement;coagulation;regulation of biological process;transport	Golgi;membrane	protein binding	Pf01602, Pf13646, Pf14796, Pf14797	8546	ENSG00000132842.13	AP3B1	5	Lysosome	Signaling by BRAF and RAF fusions; Golgi Associated Vesicle Biogenesis		10	0		150	#VALUE!	1
TRUE	High	Master Protein	P02730	Band 3 anion transport protein [OS=Homo sapiens]	0	10.165	4	4	7	4	911	101.7	5.19	5.28	4	cellular homeostasis;transport	cytoskeleton;membrane	protein binding;transporter activity	Pf00955, Pf07565	6521	ENSG00000004939.13	SLC4A1	17	Collecting duct acid secretion	Bicarbonate transporters; Erythrocytes take up carbon dioxide and release oxygen; Erythrocytes take up oxygen and release carbon dioxide; Defective SLC4A1 causes hereditary spherocytosis type 4 (HSP4), distal renal tubular acidosis (dRTA) and dRTA with hemolytic anemia (dRTA-HA)		12	0		300	#VALUE!	1
TRUE	High	Master Protein	Q9BTT0	Acidic leucine-rich nuclear phosphoprotein 32 family member E [OS=Homo sapiens]	0	10.148	10	2	7	2	268	30.7	3.85	14.23	2	cell organization and biogenesis;regulation of biological process;transport	cytoplasm;nucleus	enzyme regulator activity;protein binding	Pf12799, Pf13855, Pf14580	81611	ENSG00000143401.14	ANP32E	1				0	0		150	#VALUE!	1
TRUE	High	Master Protein	Q9UMS4	Pre-mRNA-processing factor 19 [OS=Homo sapiens]	0	10.092	7	2	3	2	504	55.1	6.61	2.1	2	cell organization and biogenesis;cell proliferation;metabolic process;regulation of biological process;response to stimulus	cytoplasm;cytoskeleton;membrane;nucleus;spliceosomal complex	catalytic activity;metal ion binding;protein binding	Pf00400, Pf04564, Pf08606, Pf11789	27339	ENSG00000110107.8	PRPF19	11	Ubiquitin mediated proteolysis; Spliceosome	Dual incision in TC-NER; Formation of TC-NER Pre-Incision Complex; mRNA Splicing - Major Pathway; Gap-filling DNA repair synthesis and ligation in TC-NER		12	0		300	#VALUE!	1
TRUE	High	Master Protein	P45973	chromobox protein homolog 5 [OS=Homo sapiens]	0	10.089	11	2	3	2	191	22.2	5.86	7.69	2	coagulation;regulation of biological process	chromosome;nucleus	protein binding	Pf00385, Pf01393	23468	ENSG00000094916.15	CBX5	12		SUMOylation of chromatin organization proteins; Factors involved in megakaryocyte development and platelet production; Transcriptional Regulation by E2F6		11	0		150	#VALUE!	1
TRUE	High	Master Protein	P51688	N-sulphoglucosamine sulphohydrolase [OS=Homo sapiens]	0	10.015	5	2	2	2	502	56.7	6.95	4.46	2	metabolic process	organelle lumen;vacuole	catalytic activity;metal ion binding	Pf00884, Pf01663	6448	ENSG00000181523.12	SGSH	17	Lysosome; Glycosaminoglycan degradation; Metabolic pathways	HS-GAG degradation; MPS IIIA - Sanfilippo syndrome A		13	0		150	#VALUE!	1
TRUE	High	Master Protein	O43639	Cytoplasmic protein NCK2 [OS=Homo sapiens]	0	9.844	9	3	5	3	380	42.9	6.95	5.38	3	cell organization and biogenesis;cellular component movement;regulation of biological process;response to stimulus	cytoplasm;cytosol;endoplasmic reticulum;membrane	protein binding;structural molecule activity	Pf00017, Pf00018, Pf07653, Pf08239, Pf14604	8440	ENSG00000071051.13	NCK2	2	T cell receptor signaling pathway; Pathogenic Escherichia coli infection; ErbB signaling pathway; Axon guidance	Nephrin family interactions; Ephrin signaling; Activation of RAC1; VEGFA-VEGFR2 Pathway; Regulation of cortical dendrite branching; Downstream signal transduction	Pathogenic Escherichia coli infection; Brain-Derived Neurotrophic Factor (BDNF) signaling pathway; EGF/EGFR Signaling Pathway	22	0		150	#VALUE!	1	Met-loss+Acetyl [N-Term]
TRUE	High	Master Protein	P41240	tyrosine-protein kinase CSK [OS=Homo sapiens]	0	9.726	5	2	3	2	450	50.7	7.06	0	2	cell differentiation;cell organization and biogenesis;defense response;metabolic process;regulation of biological process;response to stimulus	cytoplasm;cytosol;membrane	catalytic activity;metal ion binding;nucleotide binding;protein binding	Pf00017, Pf00018, Pf00069, Pf07653, Pf07714, Pf14604	1445	ENSG00000103653.16	CSK	15	Epithelial cell signaling in Helicobacter pylori infection	PD-1 signaling; Signaling by BRAF and RAF fusions; Phosphorylation of CD3 and TCR zeta chains; MAP2K and MAPK activation; Integrin alphaIIb beta3 signaling; Signaling by RAS mutants; Signaling by high-kinase activity BRAF mutants; Signaling by moderate kinase activity BRAF mutants; Paradoxical activation of RAF signaling by kinase inactive BRAF; GAB1 signalosome; Interleukin-20 family signaling	Integrin-mediated Cell Adhesion; VEGFA-VEGFR2 Signaling Pathway; Chemokine signaling pathway; EGF/EGFR Signaling Pathway; Regulation of Actin Cytoskeleton	36	0		300	#VALUE!	1
TRUE	High	Master Protein	Q96D96-1	voltage-gated hydrogen channel 1 [OS=Homo sapiens]	0	9.622	10	2	3	2	273	31.7	6.8	7.53	2	regulation of biological process;response to stimulus;transport	membrane	protein binding;transporter activity		84329	ENSG00000122986.13	HVCN1	12		Sperm Motility And Taxes; Neutrophil degranulation		6	0		150	#VALUE!	1
TRUE	High	Master Protein	Q07812	Apoptosis regulator BAX [OS=Homo sapiens]	0	9.537	14	2	2	2	192	21.2	5.22	2.07	2	cell death;cell differentiation;cell organization and biogenesis;cell proliferation;cellular component movement;cellular homeostasis;metabolic process;regulation of biological process;response to stimulus;transport	cytoplasm;cytosol;endoplasmic reticulum;membrane;mitochondrion;nucleus	protein binding;transporter activity	Pf00452	581	ENSG00000087088.19	BAX	19	Viral carcinogenesis; Prion diseases; Hepatitis B; Neurotrophin signaling pathway; Huntington's disease; Colorectal cancer; Pathways in cancer; Protein processing in endoplasmic reticulum; Apoptosis - multiple species; AGE-RAGE signaling pathway in diabetic complications; Tuberculosis; EGFR tyrosine kinase inhibitor resistance; HTLV-I infection; Apoptosis; p53 signaling pathway; Non-alcoholic fat…	TP53 Regulates Transcription of Genes Involved in G2 Cell Cycle Arrest; Activation, translocation and oligomerization of BAX; TP53 Regulates Transcription of Genes Involved in Cytochrome C Release; Transcriptional regulation by RUNX2	miRNA Regulation of DNA Damage Response; TP53 Network; Integrated Breast Cancer Pathway; Leptin signaling pathway; TNF alpha Signaling Pathway; Amyotrophic lateral sclerosis (ALS); Nanomaterial induced apoptosis; Apoptosis; Aryl Hydrocarbon Receptor Pathway; Overview of nanoparticle effects; Rac1/Pak1/p38/MMP-2 pathway; Photodynamic therapy-induced HIF-1 survival signaling; Regulation of Apoptosi…	49	0		150	#VALUE!	1
TRUE	High	Master Protein	P62081	40S ribosomal protein S7 [OS=Homo sapiens]	0	9.454	18	2	2	2	194	22.1	10.1	4.6	2	cell organization and biogenesis;metabolic process;regulation of biological process;transport	cytoplasm;cytoskeleton;cytosol;membrane;nucleus;ribosome	protein binding;RNA binding;structural molecule activity	Pf01251	6201	ENSG00000171863.12	RPS7	2	Ribosome	Peptide chain elongation; Eukaryotic Translation Termination; Viral mRNA Translation; Formation of the ternary complex, and subsequently, the 43S complex; L13a-mediated translational silencing of Ceruloplasmin expression; Selenocysteine synthesis; Nonsense Mediated Decay (NMD) independent of the Exon Junction Complex (EJC); Nonsense Mediated Decay (NMD) enhanced by the Exon Junction Complex (EJC)…	Cytoplasmic Ribosomal Proteins	39	0		300	#VALUE!	1
TRUE	High	Master Protein	Q14314	Fibroleukin [OS=Homo sapiens]	0	9.444	7	2	2	2	439	50.2	7.39	5.46	2	metabolic process;transport	extracellular	catalytic activity	Pf00147, Pf02994	10875	ENSG00000127951.6	FGL2	7		Neutrophil degranulation		3	0		150	#VALUE!	1
TRUE	High	Master Protein	P48507	Glutamate--cysteine ligase regulatory subunit [OS=Homo sapiens]	0.001	9.386	9	2	5	2	274	30.7	6.02	3.95	2	cell organization and biogenesis;cellular homeostasis;metabolic process;regulation of biological process;response to stimulus	cytosol	catalytic activity;enzyme regulator activity;protein binding	Pf00248	2730	ENSG00000023909.9	GCLM	1	Glutathione metabolism; Metabolic pathways; Cysteine and methionine metabolism	Glutathione synthesis and recycling	Glutathione metabolism; Trans-sulfuration pathway; Trans-sulfuration and one carbon metabolism; NRF2 pathway; Transcriptional activation by NRF2; Photodynamic therapy-induced NFE2L2 (NRF2) survival signaling; Amino Acid metabolism; One carbon metabolism and related pathways	16	0		150	#VALUE!	1
TRUE	High	Master Protein	P39023	60S ribosomal protein L3 [OS=Homo sapiens]	0.001	9	6	2	3	2	403	46.1	10.18	2.38	2	cell organization and biogenesis;metabolic process;response to stimulus;transport	cytoplasm;cytosol;nucleus;ribosome	protein binding;RNA binding;structural molecule activity	Pf00297	6122	ENSG00000100316.15	RPL3	22	Ribosome	Peptide chain elongation; Eukaryotic Translation Termination; Viral mRNA Translation; L13a-mediated translational silencing of Ceruloplasmin expression; Nonsense Mediated Decay (NMD) independent of the Exon Junction Complex (EJC); Selenocysteine synthesis; Nonsense Mediated Decay (NMD) enhanced by the Exon Junction Complex (EJC); GTP hydrolysis and joining of the 60S ribosomal subunit; Major path…	Cytoplasmic Ribosomal Proteins	34	0		150	#VALUE!	1
TRUE	High	Master Protein	P62906	60S ribosomal protein L10A [OS=Homo sapiens]	0.001	8.762	10	2	6	2	217	24.8	9.94	6.73	2	cell organization and biogenesis;metabolic process;response to stimulus;transport	cytosol;membrane;nucleus;ribosome	protein binding;RNA binding;structural molecule activity	Pf00687	4736	ENSG00000198755.10	RPL10A	6	Ribosome	Peptide chain elongation; Eukaryotic Translation Termination; Viral mRNA Translation; L13a-mediated translational silencing of Ceruloplasmin expression; Nonsense Mediated Decay (NMD) independent of the Exon Junction Complex (EJC); Selenocysteine synthesis; Nonsense Mediated Decay (NMD) enhanced by the Exon Junction Complex (EJC); GTP hydrolysis and joining of the 60S ribosomal subunit; Major path…	Cytoplasmic Ribosomal Proteins	34	0		150	#VALUE!	1
TRUE	High	Master Protein	Q8N3Y7-1	epidermal retinol dehydrogenase 2 [OS=Homo sapiens]	0.001	8.748	9	3	5	3	309	34.1	8.46	8.17	3	cell proliferation;metabolic process;regulation of biological process	chromosome;endoplasmic reticulum;membrane;nucleus	catalytic activity;protein binding	Pf00106, Pf08659, Pf13561	195814	ENSG00000170786.12	SDR16C5	8	Retinol metabolism	RA biosynthesis pathway	Vitamin A and Carotenoid Metabolism	6	0		150	#VALUE!	1
TRUE	High	Master Protein	Q13627-1	dual specificity tyrosine-phosphorylation-regulated kinase 1A [OS=Homo sapiens]	0.001	8.632	3	2	2	2	763	85.5	8.75	0	2	metabolic process;regulation of biological process	nucleus	catalytic activity;nucleotide binding;protein binding	Pf00069, Pf01633, Pf07714	1859	ENSG00000157540.19	DYRK1A	21		G0 and Early G1	T-Cell Receptor and Co-stimulatory Signaling	5	0		150	#VALUE!	1
TRUE	High	Master Protein	O15231-1	zinc finger protein 185 [OS=Homo sapiens]	0.001	8.471	3	2	3	2	689	73.5	7.01	5.21	2		cytoplasm;cytoskeleton	metal ion binding;protein binding	Pf00412	7739	ENSG00000147394.18	ZNF185	X				0	0		150	#VALUE!	1
TRUE	High	Master Protein	Q08170	Serine/arginine-rich splicing factor 4 [OS=Homo sapiens]	0.001	8.421	4	2	4	2	494	56.6	11.52	4.66	2	metabolic process;regulation of biological process;response to stimulus;transport	nucleus	protein binding;RNA binding	Pf00076, Pf13893, Pf14259	6429	ENSG00000116350.16	SRSF4	1	Spliceosome; Herpes simplex infection	Cleavage of Growing Transcript in the Termination Region ; Transport of Mature mRNA derived from an Intron-Containing Transcript; mRNA 3'-end processing; mRNA Splicing - Major Pathway	mRNA Processing	14	0		150	#VALUE!	1
TRUE	High	Master Protein	Q9UKG1	DCC-interacting protein 13-alpha [OS=Homo sapiens]	0.001	8.319	4	2	2	2	709	79.6	5.41	2.13	2	cell proliferation;regulation of biological process;response to stimulus	cytoplasm;cytosol;endosome;membrane;nucleus	protein binding	Pf00169, Pf00640	26060	ENSG00000157500.10	APPL1	3	Colorectal cancer; Pathways in cancer; Longevity regulating pathway	Ligand-independent caspase activation via DCC	Follicle Stimulating Hormone (FSH) signaling pathway	8	0		150	#VALUE!	1
TRUE	High	Master Protein	Q04206	Transcription factor p65 [OS=Homo sapiens]	0.001	8.31	7	3	5	3	551	60.2	5.68	0	3	defense response;metabolic process;regulation of biological process;response to stimulus	cytoplasm;cytosol;nucleus	DNA binding;protein binding	Pf00554	5970	ENSG00000173039.18	RELA	11	Viral carcinogenesis; Chagas disease (American trypanosomiasis); Th1 and Th2 cell differentiation; Inflammatory bowel disease (IBD); Amoebiasis; T cell receptor signaling pathway; TNF signaling pathway; NOD-like receptor signaling pathway; Osteoclast differentiation; Hepatitis B; HIF-1 signaling pathway; Pancreatic cancer; Prolactin signaling pathway; Chronic myeloid leukemia; Antifolate resistan…	CLEC7A/inflammasome pathway; IKBKG deficiency causes anhidrotic ectodermal dysplasia with immunodeficiency (EDA-ID) (via TLR); Regulated proteolysis of p75NTR; Downstream TCR signaling; Transcriptional regulation of white adipocyte differentiation; TRAF6 mediated NF-kB activation; TAK1 activates NFkB by phosphorylation and activation of IKKs complex; RIP-mediated NFkB activation via ZBP1; Activat…	Androgen receptor signaling pathway; Nucleotide-binding Oligomerization Domain (NOD) pathway; Osteopontin Signaling; Regulation of toll-like receptor signaling pathway; Selenium Micronutrient Network; Vitamin B12 Metabolism; Folate Metabolism; IL-1 signaling pathway; RANKL/RANK (Receptor activator of NFKB (ligand)) Signaling Pathway; Leptin signaling pathway; TNF related weak inducer of apoptosis…	153	0		150	#VALUE!	1
TRUE	High	Master Protein	P16284	Platelet endothelial cell adhesion molecule [OS=Homo sapiens]	0.001	8.275	3	2	5	2	738	82.5	6.99	9.21	2	cell organization and biogenesis;cellular component movement;regulation of biological process;response to stimulus;transport	membrane	protein binding	Pf00047, Pf07679, Pf13895	5175		PECAM1	17	Cell adhesion molecules (CAMs); Malaria; Leukocyte transendothelial migration	Platelet degranulation ; Integrin cell surface interactions; PECAM1 interactions; Neutrophil degranulation; Platelet sensitization by LDL		16	0		150	#VALUE!	1
TRUE	High	Master Protein	P31040	Succinate dehydrogenase [ubiquinone] flavoprotein subunit, mitochondrial [OS=Homo sapiens]	0.001	8.107	3	2	2	2	664	72.6	7.39	3.99	2	metabolic process;transport	membrane;mitochondrion	catalytic activity;nucleotide binding;protein binding	Pf00890, Pf02910	6389	ENSG00000073578.16	SDHA	5	Citrate cycle (TCA cycle); Carbon metabolism; Huntington's disease; Parkinson's disease; Alzheimer's disease; Oxidative phosphorylation; Non-alcoholic fatty liver disease (NAFLD); Metabolic pathways	Respiratory electron transport; Citric acid cycle (TCA cycle)	Electron Transport Chain; TCA Cycle and Deficiency of Pyruvate Dehydrogenase complex (PDHc); Amino Acid metabolism; TCA Cycle	18	0		150	#VALUE!	1
TRUE	High	Master Protein	P57088	Transmembrane protein 33 [OS=Homo sapiens]	0.001	8.101	9	2	5	2	247	28	9.7	6.52	2	cell organization and biogenesis;regulation of biological process;response to stimulus	endoplasmic reticulum;membrane;nucleus	protein binding;structural molecule activity	Pf03661	55161	ENSG00000109133.12	TMEM33	4				0	0		150	#VALUE!	1
TRUE	High	Master Protein	Q16543	Hsp90 co-chaperone Cdc37 [OS=Homo sapiens]	0.001	8.046	5	2	3	2	378	44.4	5.25	5.79	2	cell division;metabolic process;regulation of biological process;response to stimulus;transport	cytoplasm;cytosol	catalytic activity;enzyme regulator activity;protein binding	Pf03234, Pf08564, Pf08565	11140	ENSG00000105401.8	CDC37	19	PI3K-Akt signaling pathway	Downregulation of ERBB2 signaling; Constitutive Signaling by EGFRvIII; Constitutive Signaling by Ligand-Responsive EGFR Cancer Variants	TNF alpha Signaling Pathway; Aryl Hydrocarbon Receptor; Aryl Hydrocarbon Receptor Pathway; Simplified Interaction Map Between LOXL4 and Oxidative Stress Pathway; Focal Adhesion-PI3K-Akt-mTOR-signaling pathway	17	0		150	#VALUE!	1
TRUE	High	Master Protein	Q9BR76	Coronin-1B [OS=Homo sapiens]	0.001	7.765	4	2	2	2	489	54.2	5.88	4.04	2	cell organization and biogenesis;cellular component movement;regulation of biological process;response to stimulus	cytoplasm;cytoskeleton;cytosol;membrane	protein binding	Pf00400, Pf08953, Pf08954	57175	ENSG00000172725.13	CORO1B	11				0	0		150	#VALUE!	1
TRUE	High	Master Protein	Q7KZI7-1	Serine/threonine-protein kinase MARK2 [OS=Homo sapiens]	0.001	7.539	2	2	2	2	788	87.9	9.72	4.48	2	cell differentiation;cell organization and biogenesis;cellular component movement;development;metabolic process;regulation of biological process;response to stimulus	cytoplasm;cytoskeleton;membrane;mitochondrion	catalytic activity;enzyme regulator activity;metal ion binding;nucleotide binding;protein binding;RNA binding	Pf00069, Pf00627, Pf02149, Pf07714, Pf14531	2011	ENSG00000072518.20	MARK2	11			Regulation of Microtubule Cytoskeleton	1	0		150	#VALUE!	1
TRUE	High	Master Protein	Q14331	Protein FRG1 [OS=Homo sapiens]	0.001	7.272	11	2	5	2	258	29.2	9.01	4.25	2	metabolic process	cytoplasm;nucleus;spliceosomal complex	protein binding;RNA binding	Pf06229, Pf06268	2483	ENSG00000283153.1; ENSG00000283630.1; ENSG00000109536.11; ENSG00000275145.3	FRG1	4; CHR_HG2023_PATCH; CHR_HSCHR4_11_CTG12; CHR_HSCHR4_6_CTG12				0	0		150	#VALUE!	1
TRUE	High	Master Protein	Q7L1Q6-1	Basic leucine zipper and W2 domain-containing protein 1 [OS=Homo sapiens]	0.001	7.083	5	2	5	2	419	48	5.92	10.31	2	metabolic process;regulation of biological process	cytoplasm;membrane	protein binding;RNA binding	Pf02020	9689	ENSG00000082153.17	BZW1	2				0	0		150	#VALUE!	1
TRUE	High	Master Protein	P18124	60S ribosomal protein L7 [OS=Homo sapiens]	0.001	6.92	9	2	4	2	248	29.2	10.65	7.17	2	cell organization and biogenesis;metabolic process;transport	cytoplasm;cytosol;membrane;nucleus;ribosome	DNA binding;protein binding;RNA binding;structural molecule activity	Pf00327, Pf08079	6129	ENSG00000147604.13	RPL7	8	Ribosome	Peptide chain elongation; Eukaryotic Translation Termination; Viral mRNA Translation; L13a-mediated translational silencing of Ceruloplasmin expression; Nonsense Mediated Decay (NMD) independent of the Exon Junction Complex (EJC); Selenocysteine synthesis; Nonsense Mediated Decay (NMD) enhanced by the Exon Junction Complex (EJC); GTP hydrolysis and joining of the 60S ribosomal subunit; Major path…	Cytoplasmic Ribosomal Proteins	34	0		150	#VALUE!	1
TRUE	High	Master Protein	Q14155-1	Isoform 1 of Rho guanine nucleotide exchange factor 7 [OS=Homo sapiens]	0.001	6.796	3	2	2	2	646	73.1	7.21	2.03	2	cell differentiation;cell organization and biogenesis;regulation of biological process;response to stimulus	cytosol;membrane;vacuole	protein binding	Pf00018, Pf00169, Pf00621, Pf07653, Pf14604	8874	ENSG00000102606.17	ARHGEF7	13			Integrin-mediated Cell Adhesion; Regulation of Actin Cytoskeleton	2	0		150	#VALUE!	1	Met-loss+Acetyl [N-Term]
TRUE	High	Master Protein	O75663	TIP41-like protein [OS=Homo sapiens]	0.001	6.768	8	2	3	2	272	31.4	5.91	2.05	2	regulation of biological process;response to stimulus	cytoplasm	protein binding	Pf04176	261726	ENSG00000143155.12	TIPRL	1				0	0		150	#VALUE!	1
TRUE	High	Master Protein	Q9UIQ6-1	Leucyl-cystinyl aminopeptidase [OS=Homo sapiens]	0.001	6.63	2	2	3	2	1025	117.3	5.73	4.1	2	cell communication;cell organization and biogenesis;metabolic process;regulation of biological process;response to stimulus	cytosol;extracellular;membrane;organelle lumen	catalytic activity;metal ion binding;protein binding	Pf01433, Pf11838, Pf13485	4012	ENSG00000113441.15	LNPEP	5	Renin-angiotensin system	Translocation of GLUT4 to the plasma membrane; Antigen processing: Ubiquitination & Proteasome degradation; Endosomal/Vacuolar pathway		10	0		150	#VALUE!	1
TRUE	High	Master Protein	A4D1P6-1	WD repeat-containing protein 91 [OS=Homo sapiens]	0.001	6.44	3	2	3	2	747	83.3	6.58	1.95	2	metabolic process;regulation of biological process;transport	cytosol;endosome;membrane	enzyme regulator activity;protein binding	Pf00400	29062	ENSG00000105875.13	WDR91	7				0	0		150	#VALUE!	1
TRUE	High	Master Protein	P63151	Serine/threonine-protein phosphatase 2A 55 kDa regulatory subunit B alpha isoform [OS=Homo sapiens]	0.001	6.305	5	2	5	2	447	51.7	6.2	0	2	cell organization and biogenesis;metabolic process;regulation of biological process;response to stimulus	cytosol	catalytic activity;enzyme regulator activity;protein binding		5520	ENSG00000221914.9	PPP2R2A	8	Dopaminergic synapse; Chagas disease (American trypanosomiasis); Tight junction; Hippo signaling pathway; Adrenergic signaling in cardiomyocytes; AMPK signaling pathway; mRNA surveillance pathway; Sphingolipid signaling pathway; Hepatitis C; PI3K-Akt signaling pathway	Cyclin D associated events in G1; Nonsense Mediated Decay (NMD) enhanced by the Exon Junction Complex (EJC); Initiation of Nuclear Envelope Reformation; Cyclin A/B1/B2 associated events during G2/M transition	Wnt Signaling Pathway and Pluripotency; Glycogen Metabolism	28	0		150	#VALUE!	1
TRUE	High	Master Protein	P35542	Serum amyloid A-4 protein [OS=Homo sapiens]	0.001	6.291	15	2	5	2	130	14.7	9.07	2.14	2	cellular component movement;defense response;response to stimulus	extracellular		Pf00277	6291	ENSG00000148965.9	SAA4	11			Selenium Micronutrient Network; Vitamin B12 Metabolism; Folate Metabolism	3	0		150	#VALUE!	1
TRUE	High	Master Protein	P62701	40S ribosomal protein S4, X isoform [OS=Homo sapiens]	0.001	6.247	7	2	6	2	263	29.6	10.15	9.16	2	cell organization and biogenesis;development;metabolic process;regulation of biological process;transport	cytoplasm;cytosol;membrane;ribosome	protein binding;RNA binding;structural molecule activity	Pf00900, Pf08071	6191	ENSG00000198034.10	RPS4X	X	Ribosome	Peptide chain elongation; Eukaryotic Translation Termination; Viral mRNA Translation; Formation of the ternary complex, and subsequently, the 43S complex; L13a-mediated translational silencing of Ceruloplasmin expression; Selenocysteine synthesis; Nonsense Mediated Decay (NMD) independent of the Exon Junction Complex (EJC); Nonsense Mediated Decay (NMD) enhanced by the Exon Junction Complex (EJC)…	Cytoplasmic Ribosomal Proteins	38	0		150	#VALUE!	1
TRUE	High	Master Protein	P62263	40S ribosomal protein S14 [OS=Homo sapiens]	0.001	6.065	16	2	3	2	151	16.3	10.05	4.14	2	cell differentiation;cell organization and biogenesis;metabolic process;regulation of biological process;transport	cytosol;membrane;mitochondrion;ribosome	protein binding;RNA binding;structural molecule activity;translation regulator activity	Pf00411	6208	ENSG00000164587.11	RPS14	5	Ribosome	Peptide chain elongation; Eukaryotic Translation Termination; Viral mRNA Translation; Formation of the ternary complex, and subsequently, the 43S complex; L13a-mediated translational silencing of Ceruloplasmin expression; Selenocysteine synthesis; Nonsense Mediated Decay (NMD) independent of the Exon Junction Complex (EJC); Nonsense Mediated Decay (NMD) enhanced by the Exon Junction Complex (EJC)…	Cytoplasmic Ribosomal Proteins	39	0		150	#VALUE!	1
TRUE	High	Master Protein	P16885	1-phosphatidylinositol 4,5-bisphosphate phosphodiesterase gamma-2 [OS=Homo sapiens]	0.001	5.98	2	2	3	2	1265	147.8	6.64	5.83	2	cell differentiation;cellular homeostasis;metabolic process;regulation of biological process;response to stimulus;transport	cytosol;membrane	catalytic activity;protein binding;signal transducer activity	Pf00017, Pf00018, Pf00168, Pf00387, Pf00388, Pf07653, Pf09279, Pf14604	5336	ENSG00000197943.9	PLCG2	16	Osteoclast differentiation; HIF-1 signaling pathway; MicroRNAs in cancer; Phospholipase D signaling pathway; Epstein-Barr virus infection; Neurotrophin signaling pathway; B cell receptor signaling pathway; VEGF signaling pathway; Non-small cell lung cancer; Natural killer cell mediated cytotoxicity; ErbB signaling pathway; Pathways in cancer; Thyroid hormone signaling pathway; Glioma; Phosphatidy…	DAP12 signaling; FCERI mediated Ca+2 mobilization; Synthesis of IP3 and IP4 in the cytosol; Toll Like Receptor 4 (TLR4) Cascade; GPVI-mediated activation cascade; Dectin-2 family; Antigen activates B Cell Receptor (BCR) leading to generation of second messengers; FCERI mediated MAPK activation; CLEC7A (Dectin-1) signaling; Role of phospholipids in phagocytosis	Leptin signaling pathway; Signaling Pathways in Glioblastoma; B Cell Receptor Signaling Pathway; Corticotropin-releasing hormone signaling pathway; Myometrial Relaxation and Contraction Pathways; Microglia Pathogen Phagocytosis Pathway; GPR40 PATHWAY	61	0		150	#VALUE!	1
TRUE	High	Master Protein	Q9UGM5-1	Fetuin-B [OS=Homo sapiens]	0.001	5.909	5	2	2	2	382	42	6.83	1.69	2	regulation of biological process	extracellular	enzyme regulator activity	Pf00031	26998	ENSG00000090512.11	FETUB	3				0	0	300		#VALUE!	1
TRUE	High	Master Protein	Q15782-4	Chitinase-3-like protein 2 [OS=Homo sapiens]	0.001	5.868	6	2	5	2	390	43.5	7.53	1.61	2	metabolic process	cytoplasm;extracellular	catalytic activity	Pf00704	1117	ENSG00000064886.13	CHI3L2	1				0	0	300		#VALUE!	1
TRUE	High	Master Protein	O00204	Sulfotransferase family cytosolic 2B member 1 [OS=Homo sapiens]	0.001	5.707	6	2	3	2	365	41.3	5.4	2.18	2	metabolic process;regulation of biological process	cytoplasm;cytosol;endoplasmic reticulum;nucleus	catalytic activity;protein binding	Pf00685	6820	ENSG00000088002.11	SULT2B1	19	Steroid hormone biosynthesis	Cytosolic sulfonation of small molecules	Sulfation Biotransformation Reaction; Metapathway biotransformation; Vitamin A and Carotenoid Metabolism	8	0		150	#VALUE!	1
TRUE	High	Master Protein	Q99490	Arf-GAP with GTPase, ANK repeat and PH domain-containing protein 2 [OS=Homo sapiens]	0.003	5.305	2	2	3	2	1192	124.6	9.89	2.55	2	regulation of biological process;response to stimulus;transport	cytoplasm;membrane;mitochondrion;nucleus	catalytic activity;enzyme regulator activity;metal ion binding;nucleotide binding;protein binding	Pf00023, Pf00071, Pf00169, Pf01412, Pf08477, Pf12796, Pf13637, Pf13857	116986		AGAP2	12	Endocytosis; FoxO signaling pathway	Netrin-1 signaling	Prolactin Signaling Pathway	6	0		150	#VALUE!	1
TRUE	High	Master Protein	P16949-1	Stathmin [OS=Homo sapiens]	0.003	4.854	14	2	4	2	149	17.3	5.97	0	2	cell differentiation;cell organization and biogenesis;development;regulation of biological process;response to stimulus	cytoplasm;cytoskeleton;cytosol;membrane	protein binding;signal transducer activity	Pf00836, Pf09726	3925	ENSG00000117632.22	STMN1	1	MicroRNAs in cancer; MAPK signaling pathway		Regulation of Microtubule Cytoskeleton; Retinoblastoma (RB) in Cancer; Rac1/Pak1/p38/MMP-2 pathway; MAPK Signaling Pathway; EGF/EGFR Signaling Pathway	7	0		150	#VALUE!	1
TRUE	High	Master Protein	O60911	Cathepsin L2 [OS=Homo sapiens]	0.003	4.643	10	2	2	2	334	37.3	8.76	2.22	2	cell communication;cell death;cell differentiation;cell organization and biogenesis;metabolic process;regulation of biological process;response to stimulus	cytoplasm;extracellular;organelle lumen;vacuole	catalytic activity;protein binding	Pf00112, Pf08246	1515	ENSG00000136943.10	CTSL2; CTSV	9	Lysosome; Apoptosis	RUNX1 regulates transcription of genes involved in differentiation of keratinocytes; Assembly of collagen fibrils and other multimeric structures; Endosomal/Vacuolar pathway; Activation of Matrix Metalloproteinases; MHC class II antigen presentation; Trafficking and processing of endosomal TLR	Endochondral Ossification	22	0		300	#VALUE!	1
TRUE	High	Master Protein	O00232-1	26s proteasome non-atpase regulatory subunit 12 [OS=Homo sapiens]	0.003	4.432	4	2	2	2	456	52.9	7.65	0	2	metabolic process;regulation of biological process;response to stimulus;transport	cytoplasm;cytosol;extracellular;membrane;organelle lumen;proteasome	catalytic activity;protein binding	Pf01399	5718	ENSG00000197170.9	PSMD12	17	Epstein-Barr virus infection; Proteasome	Regulation of RAS by GAPs; CDT1 association with the CDC6:ORC:origin complex; Downstream TCR signaling; UCH proteinases; NIK-->noncanonical NF-kB signaling; Hh mutants that don't undergo autocatalytic processing are degraded by ERAD; SCF-beta-TrCP mediated degradation of Emi1; Neutrophil degranulation; Cross-presentation of soluble exogenous antigens (endosomes); Separation of Sister Chromatids; …	Proteasome Degradation; Parkin-Ubiquitin Proteasomal System pathway	153	0		150	#VALUE!	1
TRUE	High	Master Protein	Q15005	Signal peptidase complex subunit 2 [OS=Homo sapiens]	0.003	4.361	8	2	4	2	226	25	8.47	5.24	2	metabolic process;transport	endoplasmic reticulum;membrane	catalytic activity	Pf06703	9789	ENSG00000118363.11	SPCS2	11	Protein export	Synthesis, secretion, and inactivation of Glucagon-like Peptide-1 (GLP-1); Synthesis, secretion, and deacylation of Ghrelin; SRP-dependent cotranslational protein targeting to membrane; Synthesis, secretion, and inactivation of Glucose-dependent Insulinotropic Polypeptide (GIP)		9	0		150	#VALUE!	1
TRUE	High	Master Protein	P16333-1	Cytoplasmic protein NCK1 [OS=Homo sapiens]	0.003	4.185	5	2	3	2	377	42.8	6.47	3.48	2	cell organization and biogenesis;cellular component movement;metabolic process;regulation of biological process;response to stimulus	cytoplasm;cytosol;endoplasmic reticulum;membrane;nucleus;ribosome	enzyme regulator activity;protein binding;structural molecule activity	Pf00017, Pf00018, Pf07653, Pf08239, Pf14604	4690	ENSG00000158092.6	NCK1	3	T cell receptor signaling pathway; Pathogenic Escherichia coli infection; ErbB signaling pathway; Axon guidance	DCC mediated attractive signaling; VEGFA-VEGFR2 Pathway; Downstream signal transduction; Nephrin family interactions; Activation of RAC1; Generation of second messenger molecules; RHO GTPases Activate WASPs and WAVEs; Regulation of actin dynamics for phagocytic cup formation; Antigen activates B Cell Receptor (BCR) leading to generation of second messengers	Pathogenic Escherichia coli infection; B Cell Receptor Signaling Pathway; Brain-Derived Neurotrophic Factor (BDNF) signaling pathway; Primary Focal Segmental Glomerulosclerosis FSGS; Rac1/Pak1/p38/MMP-2 pathway; Association Between Physico-Chemical Features and Toxicity Associated Pathways; T-Cell antigen Receptor (TCR) pathway during Staphylococcus aureus infection; VEGFA-VEGFR2 Signaling Pathwa…	41	0		150	#VALUE!	1
TRUE	High	Master Protein	P61254	60S ribosomal protein L26 [OS=Homo sapiens]	0.004	3.973	10	2	2	2	145	17.2	10.55	0	2	cell organization and biogenesis;metabolic process;regulation of biological process;response to stimulus;transport	cytoplasm;cytosol;membrane;ribosome	protein binding;RNA binding;structural molecule activity	Pf00467	6154	ENSG00000161970.12	RPL26	17	Ribosome	Peptide chain elongation; Eukaryotic Translation Termination; Viral mRNA Translation; L13a-mediated translational silencing of Ceruloplasmin expression; Nonsense Mediated Decay (NMD) independent of the Exon Junction Complex (EJC); Selenocysteine synthesis; Nonsense Mediated Decay (NMD) enhanced by the Exon Junction Complex (EJC); GTP hydrolysis and joining of the 60S ribosomal subunit; Major path…	Cytoplasmic Ribosomal Proteins	34	0		150	#VALUE!	1
TRUE	High	Master Protein	P02795	metallothionein-2 [OS=Homo sapiens]	0	40.236	52	2	14	2	61	6	7.83	35.75	2	cellular homeostasis;regulation of biological process;response to stimulus	cytoplasm;cytosol;nucleus	metal ion binding;protein binding		4502	ENSG00000125148.6	MT2A	16	Mineral absorption	Metallothioneins bind metals; Interferon gamma signaling	Copper homeostasis; Zinc homeostasis; Lung fibrosis	11	0	0.3	149.85	499.5	1	Acetyl [N-Term]
TRUE	High	Master Protein	Q13011	Delta(3,5)-Delta(2,4)-dienoyl-CoA isomerase, mitochondrial [OS=Homo sapiens]	0	29.481	18	5	18	5	328	35.8	8	27.73	5	metabolic process	membrane;mitochondrion	catalytic activity;protein binding	Pf00378	1891	ENSG00000282853.1; ENSG00000104823.8	ECH1	19; CHR_HG26_PATCH	Peroxisome		Fatty Acid Biosynthesis	2	0	0.3	149.85	499.5	1
TRUE	High	Master Protein	P53999	Activated RNA polymerase II transcriptional coactivator p15 [OS=Homo sapiens]	0	38.816	37	4	67	4	127	14.4	9.6	122.85	4	cell organization and biogenesis;metabolic process;regulation of biological process;response to stimulus	nucleus	catalytic activity;DNA binding;protein binding;RNA binding	Pf02229	10923	ENSG00000113387.11	SUB1	5				0	0	0.7	149.65	213.786	1
TRUE	High	Master Protein	P80108	Phosphatidylinositol-glycan-specific phospholipase D [OS=Homo sapiens]	0	41.045	12	9	29	9	840	92.3	6.37	48.43	9	cell differentiation;cellular component movement;metabolic process;regulation of biological process;response to stimulus;transport	cytoplasm;extracellular;membrane	catalytic activity	Pf00882, Pf01839, Pf13517	2822	ENSG00000112293.14	GPLD1	6	Glycosylphosphatidylinositol (GPI)-anchor biosynthesis	Post-translational modification: synthesis of GPI-anchored proteins		4	0	0.8	149.6	187	1
TRUE	High	Master Protein	Q05315	galectin-10 [OS=Homo sapiens]	0	85.985	51	5	162	5	142	16.4	7.37	237.34	5	cell death;development;regulation of biological process	cytoplasm;cytosol	catalytic activity;protein binding	Pf00337	1178	ENSG00000105205.6	CLC	19				0	0	1	149.5	149.5	1	Met-loss+Acetyl [N-Term]
TRUE	High	Master Protein	Q14258	E3 ubiquitin/ISG15 ligase TRIM25 [OS=Homo sapiens]	0	26.719	10	6	19	6	630	70.9	8.09	10.39	6	defense response;metabolic process;regulation of biological process;response to stimulus	cytoplasm;cytosol	catalytic activity;metal ion binding;motor activity;protein binding;RNA binding	Pf00097, Pf00622, Pf01576, Pf13445, Pf13639, Pf13765, Pf13920, Pf13923, Pf14634, Pf15227	7706	ENSG00000121060.16	TRIM25	17	NF-kappa B signaling pathway; RIG-I-like receptor signaling pathway; Influenza A	Termination of translesion DNA synthesis; ISG15 antiviral mechanism; Interferon gamma signaling; Negative regulators of DDX58/IFIH1 signaling; NF-kB activation through FADD/RIP-1 pathway mediated by caspase-8 and -10; TRAF6 mediated NF-kB activation; TRAF6 mediated IRF7 activation; Ovarian tumor domain proteases; TRAF3-dependent IRF activation pathway	RIG-I-like Receptor Signaling	25	0	1.2	149.4	124.5	1
TRUE	High	Master Protein	P10768	S-formylglutathione hydrolase [OS=Homo sapiens]	0	109.899	47	8	103	8	282	31.4	7.02	206.32	8	metabolic process	cytoplasm;organelle lumen	catalytic activity;protein binding	Pf00326, Pf00756, Pf05448, Pf12695, Pf12697	2098	ENSG00000139684.13	ESD	13	Carbon metabolism	Glutathione conjugation	Phase I biotransformations, non P450	6	0	1.2	49.35	41.125	1
TRUE	High	Master Protein	Q9Y2J8	Protein-arginine deiminase type-2 [OS=Homo sapiens]	0	24.651	9	5	12	5	665	75.5	5.59	7.01	5	cell organization and biogenesis;metabolic process;regulation of biological process;response to stimulus;transport	cytoplasm;cytosol;extracellular;nucleus;organelle lumen	catalytic activity;metal ion binding;protein binding	Pf03068, Pf08526, Pf08527	11240	ENSG00000117115.12	PADI2	1		Neutrophil degranulation; Chromatin modifying enzymes		5	0	1.5	149.5	99.6667	1
TRUE	High	Master Protein	Q96RU3-1	Formin-binding protein 1 [OS=Homo sapiens]	0.001	8.739	4	2	3	2	617	71.3	5.72	7.13	2	cell organization and biogenesis;transport	cytoplasm;cytoskeleton;cytosol;membrane;vacuole	protein binding	Pf00018, Pf00611, Pf07653, Pf08239, Pf13654, Pf14604	23048	ENSG00000187239.16	FNBP1	9		Clathrin-mediated endocytosis		3	0	2.5	148.8	59.52	1
TRUE	High	Master Protein	P09467	Fructose-1,6-bisphosphatase 1 [OS=Homo sapiens]	0	44.289	32	9	14	8	338	36.8	6.99	18.44	9	cell organization and biogenesis;metabolic process;regulation of biological process;response to stimulus	cytoplasm;cytosol;nucleus	catalytic activity;metal ion binding;nucleotide binding;protein binding	Pf00316, Pf00459	2203	ENSG00000165140.9	FBP1	9	Insulin signaling pathway; Carbon metabolism; Glucagon signaling pathway; Fructose and mannose metabolism; Pentose phosphate pathway; AMPK signaling pathway; Glycolysis / Gluconeogenesis; Metabolic pathways	Gluconeogenesis	Angiopoietin Like Protein 8 Regulatory Pathway; Glycolysis and Gluconeogenesis	14	1	2.7	148.65	55.0556	1	Met-loss+Acetyl [N-Term]
TRUE	High	Master Protein	P35475	alpha-L-iduronidase [OS=Homo sapiens]	0	10.322	5	3	9	3	653	72.6	9.14	4.53	3	metabolic process	organelle lumen;vacuole	catalytic activity;protein binding	Pf01229	3425	ENSG00000127415.12	IDUA	4	Lysosome; Glycosaminoglycan degradation; Metabolic pathways	CS/DS degradation; HS-GAG degradation; MPS I - Hurler syndrome		15	0	2.8	148.6	53.0714	1
TRUE	High	Master Protein	P17900	Ganglioside GM2 activator [OS=Homo sapiens]	0	28.351	25	4	16	4	193	20.8	5.31	25.86	4	metabolic process;regulation of biological process;response to stimulus;transport	cytoplasm;extracellular;mitochondrion;organelle lumen;vacuole	catalytic activity;enzyme regulator activity;transporter activity	Pf02221, Pf06477	2760	ENSG00000196743.8	GM2A	5	Lysosome	Glycosphingolipid metabolism; Neutrophil degranulation		8	0	2.9	148.55	51.2241	1
TRUE	High	Master Protein	O15162	phospholipid scramblase 1 [OS=Homo sapiens]	0	36.423	19	4	10	4	318	35	4.94	21.05	4	cell death;cell organization and biogenesis;defense response;metabolic process;regulation of biological process;response to stimulus	cytosol;Golgi;membrane;nucleus	DNA binding;metal ion binding;protein binding;transporter activity	Pf03803	5359	ENSG00000188313.12	PLSCR1	3			EGF/EGFR Signaling Pathway	1	0	2.9	148.5	51.2069	1
TRUE	High	Master Protein	Q92499	ATP-dependent RNA helicase DDX1 [OS=Homo sapiens]	0	27.445	7	5	28	5	740	82.4	7.23	52.58	5	cell organization and biogenesis;development;metabolic process;regulation of biological process;response to stimulus	cytoplasm;cytosol;membrane;nucleus	catalytic activity;DNA binding;nucleotide binding;protein binding;RNA binding	Pf00270, Pf00271, Pf00622	1653	ENSG00000079785.14	DDX1	2		tRNA processing in the nucleus	DDX1 as a regulatory component of the Drosha microprocessor; mRNA Processing	5	0	3	148.5	49.5	1
TRUE	High	Master Protein	P52790	Hexokinase-3 [OS=Homo sapiens]	0	143.47	24	18	114	16	923	99	5.4	217.55	18	cellular homeostasis;metabolic process;transport	cytosol;extracellular;mitochondrion;organelle lumen	catalytic activity;nucleotide binding	Pf00349, Pf03727	3101	ENSG00000160883.10	HK3	5	Insulin signaling pathway; HIF-1 signaling pathway; Central carbon metabolism in cancer; Carbon metabolism; Galactose metabolism; Type II diabetes mellitus; Neomycin, kanamycin and gentamicin biosynthesis; Starch and sucrose metabolism; Fructose and mannose metabolism; Glycolysis / Gluconeogenesis; Carbohydrate digestion and absorption; Amino sugar and nucleotide sugar metabolism; Metabolic pathw…	Glycolysis; Neutrophil degranulation	Glycolysis and Gluconeogenesis	21	0	3.2	148.4	46.375	1
TRUE	High	Master Protein	Q9UBQ7	Glyoxylate reductase/hydroxypyruvate reductase [OS=Homo sapiens]	0	82.204	30	7	54	7	328	35.6	7.39	107.8	7	cell organization and biogenesis;metabolic process	cytoplasm;cytosol;organelle lumen	catalytic activity;nucleotide binding;protein binding	Pf00389, Pf01488, Pf02826, Pf03446, Pf03807	9380	ENSG00000137106.17	GRHPR	9	Glycine, serine and threonine metabolism; Pyruvate metabolism; Metabolic pathways; Glyoxylate and dicarboxylate metabolism	Glyoxylate metabolism and glycine degradation		7	0	3.4	148.3	43.6176	1
TRUE	High	Master Protein	Q15393-1	Splicing factor 3B subunit 3 [OS=Homo sapiens]	0	23.074	6	6	20	6	1217	135.5	5.26	16.46	6	cell organization and biogenesis;metabolic process;regulation of biological process	nucleus;spliceosomal complex	protein binding;RNA binding	Pf03178, Pf10433	23450	ENSG00000189091.12	SF3B3	16	Spliceosome	mRNA Splicing - Major Pathway; mRNA Splicing - Minor Pathway	mRNA Processing	7	0	3.6	148.2	41.1667	1
TRUE	High	Master Protein	Q04917	14-3-3 protein eta [OS=Homo sapiens]	0	56.697	42	10	196	6	246	28.2	4.84	295.97	10	cell organization and biogenesis;metabolic process;regulation of biological process;response to stimulus;transport	cytoplasm;cytosol;membrane;mitochondrion	catalytic activity;protein binding	Pf00244	7533	ENSG00000128245.14	YWHAH	22	Viral carcinogenesis; Epstein-Barr virus infection; Hippo signaling pathway; Oocyte meiosis; Cell cycle; PI3K-Akt signaling pathway	Translocation of GLUT4 to the plasma membrane; Chk1/Chk2(Cds1) mediated inactivation of Cyclin B:Cdk1 complex; TP53 Regulates Metabolic Genes; Activation of BAD and translocation to mitochondria ; RHO GTPases activate PKNs	Cell Cycle; Myometrial Relaxation and Contraction Pathways; Calcium Regulation in the Cardiac Cell; Sudden Infant Death Syndrome (SIDS) Susceptibility Pathways	32	0	4.2	147.9	35.2143	1	Met-loss+Acetyl [N-Term]
TRUE	High	Master Protein	A0M8Q6	immunoglobulin lambda constant 7 [OS=Homo sapiens]	0	86.228	63	7	913	3	106	11.2	8.29	2622	7	cell organization and biogenesis;cellular component movement;defense response;metabolic process;regulation of biological process;response to stimulus;transport	extracellular;membrane	catalytic activity;protein binding	Pf07654, Pf08205, Pf13927	28834		IGLC7	22		FCERI mediated Ca+2 mobilization; Scavenging of heme from plasma; Classical antibody-mediated complement activation; FCERI mediated MAPK activation; FCERI mediated NF-kB activation; CD22 mediated BCR regulation; Regulation of Complement cascade; Immunoregulatory interactions between a Lymphoid and a non-Lymphoid cell; Cell surface interactions at the vascular wall; FCGR activation; Regulation of …		26	0	4.4	147.85	33.6023	1
TRUE	High	Master Protein	P63098	Calcineurin subunit B type 1 [OS=Homo sapiens]	0	30.431	41	5	11	5	170	19.3	4.81	26.29	5	metabolic process;regulation of biological process;response to stimulus	cytoplasm;cytosol;membrane;mitochondrion	catalytic activity;metal ion binding;protein binding	Pf00036, Pf12763, Pf13405, Pf13499, Pf13833	5534	ENSG00000221823.10	PPP3R1	2	Th1 and Th2 cell differentiation; T cell receptor signaling pathway; Osteoclast differentiation; Glutamatergic synapse; Amphetamine addiction; cGMP-PKG signaling pathway; Renin secretion; B cell receptor signaling pathway; VEGF signaling pathway; MAPK signaling pathway; Oxytocin signaling pathway; Natural killer cell mediated cytotoxicity; Long-term potentiation; Tuberculosis; Glucagon signaling …	Signaling by GPCR; FCERI mediated Ca+2 mobilization; DARPP-32 events; Ca2+ pathway; CLEC7A (Dectin-1) induces NFAT activation; Activation of BAD and translocation to mitochondria ; Calcineurin activates NFAT	Energy Metabolism; TFs Regulate miRNAs related to cardiac hypertrophy; Alzheimers Disease; Initiation of transcription and translation elongation at the HIV-1 LTR; MAPK Signaling Pathway	50	0	4.4	147.8	33.5909	1
TRUE	High	Master Protein	P62328	Thymosin beta-4 [OS=Homo sapiens]	0	20.584	57	2	15	2	44	5.1	5.06	22.3	2	cell differentiation;cell organization and biogenesis;metabolic process;regulation of biological process;response to stimulus;transport	cytoplasm;cytoskeleton;cytosol;extracellular;membrane;nucleus;organelle lumen	catalytic activity;metal ion binding;nucleotide binding;protein binding;RNA binding;structural molecule activity	Pf01290	7114	ENSG00000205542.10	TMSB4X	X	Regulation of actin cytoskeleton	Platelet degranulation	TarBasePathway; Regulation of Actin Cytoskeleton	7	0	4.5	147.8	32.8444	1	Met-loss+Acetyl [N-Term]
TRUE	High	Master Protein	P16435	NADPH--cytochrome P450 reductase [OS=Homo sapiens]	0	21.867	10	6	24	6	677	76.6	5.58	25.31	6	metabolic process;regulation of biological process;response to stimulus	endoplasmic reticulum;membrane;mitochondrion	catalytic activity;nucleotide binding;protein binding	Pf00175, Pf00258, Pf00667	5447		POR	7		Cytochrome P450 - arranged by substrate type		4	0	4.7	147.65	31.4149	1
TRUE	High	Master Protein	P28482	mitogen-activated protein kinase 1 [OS=Homo sapiens]	0	75.06	41	12	36	12	360	41.4	6.98	53.15	12	cell communication;cell death;cell differentiation;cell proliferation;cellular component movement;cellular homeostasis;metabolic process;regulation of biological process;response to stimulus;transport	cytoplasm;cytoskeleton;cytosol;endosome;extracellular;Golgi;membrane;mitochondrion;nucleus;organelle lumen	catalytic activity;DNA binding;nucleotide binding;protein binding;signal transducer activity	Pf00069, Pf01636, Pf07714	5594	ENSG00000100030.14	MAPK1	22	Viral carcinogenesis; Chagas disease (American trypanosomiasis); Serotonergic synapse; Th1 and Th2 cell differentiation; TGF-beta signaling pathway; T cell receptor signaling pathway; Dorso-ventral axis formation; TNF signaling pathway; NOD-like receptor signaling pathway; Osteoclast differentiation; Prion diseases; Vascular smooth muscle contraction; Glutamatergic synapse; Hepatitis B; Insulin s…	phospho-PLA2 pathway; NCAM signaling for neurite out-growth; Activated TLR4 signalling; Negative feedback regulation of MAPK pathway; RUNX2 regulates osteoblast differentiation; Neutrophil degranulation; Regulation of actin dynamics for phagocytic cup formation; Signaling by BRAF and RAF fusions; Signaling by RAS mutants; Signaling by high-kinase activity BRAF mutants; Signaling by moderate kinas…	IL-5 Signaling Pathway; Osteopontin Signaling; Regulation of toll-like receptor signaling pathway; Physiological and Pathological Hypertrophy of the Heart; Angiogenesis; MicroRNAs in cardiomyocyte hypertrophy; Type II diabetes mellitus; Heart Development; Integrin-mediated Cell Adhesion; IL-1 signaling pathway; Integrated Breast Cancer Pathway; RANKL/RANK (Receptor activator of NFKB (ligand)) Sig…	290	0	4.7	147.6	31.4043	1
TRUE	High	Master Protein	P48444	Coatomer subunit delta [OS=Homo sapiens]	0	36.213	13	6	26	6	511	57.2	6.21	41.47	6	response to stimulus;transport	cytoplasm;cytosol;endoplasmic reticulum;Golgi;membrane	RNA binding	Pf00928	372	ENSG00000095139.13	ARCN1	11		COPI-dependent Golgi-to-ER retrograde traffic; COPI-mediated anterograde transport	miR-517 relationship with ARCN1 and USP1	12	0	4.8	147.55	30.7396	1
TRUE	High	Master Protein	P24666-1	Low molecular weight phosphotyrosine protein phosphatase [OS=Homo sapiens]	0	40.117	32	4	34	4	158	18	6.74	76.52	4	metabolic process	cytoplasm;cytosol;membrane	catalytic activity;protein binding	Pf01451	52	ENSG00000143727.15	ACP1	2	Thiamine metabolism; Adherens junction; Metabolic pathways		VEGFA-VEGFR2 Signaling Pathway	4	0	4.9	147.55	30.1122	1
TRUE	High	Master Protein	P18669	Phosphoglycerate mutase 1 [OS=Homo sapiens]	0	125.353	46	9	139	9	254	28.8	7.18	254.09	9	metabolic process;regulation of biological process;transport	cytoplasm;cytosol;extracellular;membrane;organelle lumen	catalytic activity;protein binding	Pf00300	5223; 643576	ENSG00000171314.8	PGAM1; LOC643576	10; 12	Central carbon metabolism in cancer; Carbon metabolism; Glycine, serine and threonine metabolism; Glucagon signaling pathway; Glycolysis / Gluconeogenesis; Biosynthesis of amino acids; Metabolic pathways	Gluconeogenesis; Glycolysis; Neutrophil degranulation	Cori Cycle; Glycolysis and Gluconeogenesis	17	0	4.9	147.5	30.102	1
TRUE	High	Master Protein	Q16762	thiosulfate sulfurtransferase [OS=Homo sapiens]	0	32.469	26	6	23	6	297	33.4	7.25	40.09	6	cell differentiation;metabolic process;transport	membrane;mitochondrion;organelle lumen	catalytic activity;RNA binding	Pf00581	7263	ENSG00000128311.13	TST	22	Sulfur relay system; Sulfur metabolism; Metabolic pathways; Cysteine and methionine metabolism	Sulfide oxidation to sulfate		9	0	5.2	147.4	28.3462	1
TRUE	High	Master Protein	P37108	Signal recognition particle 14 kDa protein [OS=Homo sapiens]	0	14.637	26	3	12	3	136	14.6	10.04	26.65	3	cell organization and biogenesis;response to stimulus;transport	cytoplasm;cytosol;extracellular;nucleus;organelle lumen	protein binding;RNA binding	Pf02290	6727	ENSG00000140319.10	SRP14	15	Protein export	Neutrophil degranulation; SRP-dependent cotranslational protein targeting to membrane		7	0	5.4	147.25	27.2685	1	Met-loss [N-Term]
TRUE	High	Master Protein	Q06323-1	Proteasome activator complex subunit 1 [OS=Homo sapiens]	0	15.941	17	4	12	4	249	28.7	6.02	17.32	4	metabolic process;regulation of biological process;response to stimulus;transport	cytoplasm;cytosol;proteasome	enzyme regulator activity;protein binding	Pf02251, Pf02252	5720	ENSG00000092010.14	PSME1	14	Proteasome; Antigen processing and presentation	Regulation of RAS by GAPs; CDT1 association with the CDC6:ORC:origin complex; Downstream TCR signaling; UCH proteinases; NIK-->noncanonical NF-kB signaling; Hh mutants that don't undergo autocatalytic processing are degraded by ERAD; SCF-beta-TrCP mediated degradation of Emi1; Cross-presentation of soluble exogenous antigens (endosomes); Separation of Sister Chromatids; Vpu mediated degradation o…	Proteasome Degradation	151	0	5.5	147.3	26.7818	1
TRUE	High	Master Protein	Q9BVC6	Transmembrane protein 109 [OS=Homo sapiens]	0.001	9.232	9	2	4	2	243	26.2	10.48	8.75	2	regulation of biological process;response to stimulus;transport	endoplasmic reticulum;membrane;nucleus	transporter activity	Pf14965	79073	ENSG00000110108.9	TMEM109	11				0	0	5.7	147.2	25.8246	1
TRUE	High	Master Protein	Q9UHX1-1	poly(U)-binding-splicing factor PUF60 [OS=Homo sapiens]	0	20.421	6	3	9	3	559	59.8	5.29	15.24	3	cell death;cellular homeostasis;metabolic process;regulation of biological process	nucleus	catalytic activity;DNA binding;protein binding;RNA binding	Pf00076, Pf13893, Pf14259	22827	ENSG00000274081.4; ENSG00000179950.13	PUF60	8; CHR_HSCHR8_3_CTG7	Spliceosome	mRNA Splicing - Major Pathway		5	0	5.9	147	24.9153	1
TRUE	High	Master Protein	Q13492-1	Phosphatidylinositol-binding clathrin assembly protein [OS=Homo sapiens]	0	17.699	6	4	11	4	652	70.7	7.9	11.77	4	cell organization and biogenesis;cell proliferation;metabolic process;regulation of biological process;response to stimulus;transport	cell surface;cytosol;endosome;Golgi;membrane;nucleus	protein binding	Pf01417, Pf07651	8301	ENSG00000073921.17	PICALM	11		Cargo recognition for clathrin-mediated endocytosis; Golgi Associated Vesicle Biogenesis		7	0	5.9	147.05	24.9237	1
TRUE	High	Master Protein	Q9Y2V2	Calcium-regulated heat-stable protein 1 [OS=Homo sapiens]	0	14.55	16	2	7	2	147	15.9	8.21	17.3	2	regulation of biological process;response to stimulus	cytoplasm;cytosol	DNA binding;protein binding;RNA binding	Pf00313	23589	ENSG00000153048.10	CARHSP1	16				0	0	6	147	24.5	1
TRUE	High	Master Protein	P27169	Serum paraoxonase/arylesterase 1 [OS=Homo sapiens]	0	43.634	18	5	21	5	355	39.7	5.22	36.32	5	metabolic process;regulation of biological process;response to stimulus	extracellular	antioxidant activity;catalytic activity;metal ion binding;protein binding	Pf01731, Pf03088, Pf08450	5444	ENSG00000005421.8	PON1	7	Metabolic pathways	Synthesis of 5-eicosatetraenoic acids	Phase I biotransformations, non P450	7	0	6.3	146.9	23.3175	1
TRUE	High	Master Protein	P51991-1	Heterogeneous nuclear ribonucleoprotein A3 [OS=Homo sapiens]	0	52.201	21	7	30	6	378	39.6	9.01	52.92	7	metabolic process;transport	cytoplasm;nucleus;spliceosomal complex	protein binding;RNA binding;transporter activity	Pf00076, Pf13893, Pf14259	220988	ENSG00000170144.20	HNRNPA3	2	Spliceosome	mRNA Splicing - Major Pathway		5	0	6.3	146.85	23.3095	1
TRUE	High	Master Protein	P41218	Myeloid cell nuclear differentiation antigen [OS=Homo sapiens]	0	201.156	39	17	562	17	407	45.8	9.76	959.67	17	cellular component movement;defense response;metabolic process;regulation of biological process;response to stimulus;transport	cytoplasm;extracellular;nucleus;organelle lumen	DNA binding;protein binding;transporter activity	Pf02758, Pf02760	4332	ENSG00000163563.7	MNDA	1		Neutrophil degranulation		3	0	6.4	146.8	22.9375	1
TRUE	High	Master Protein	O14732-1	inositol monophosphatase 2 [OS=Homo sapiens]	0	11.014	11	3	10	3	288	31.3	6.61	19.98	3	metabolic process;regulation of biological process;response to stimulus	cytoplasm;cytosol	catalytic activity;metal ion binding;protein binding	Pf00459	3613	ENSG00000141401.11	IMPA2	18	Phosphatidylinositol signaling system; Inositol phosphate metabolism; Metabolic pathways	Synthesis of IP2, IP, and Ins in the cytosol		6	0	6.5	146.8	22.5846	1
TRUE	High	Master Protein	Q96GG9	DCN1-like protein 1 [OS=Homo sapiens]	0	11.572	14	4	7	4	259	30.1	5.34	7.41	4	defense response;metabolic process;regulation of biological process;response to stimulus	cytosol;nucleus	catalytic activity;protein binding	Pf03556, Pf14555	54165	ENSG00000043093.13	DCUN1D1	3		Neddylation		3	0	6.7	146.65	21.8881	1
TRUE	High	Master Protein	Q9HD45	Transmembrane 9 superfamily member 3 [OS=Homo sapiens]	0.001	7.108	5	3	6	3	589	67.8	7.21	1.71	3		membrane		Pf02990	56889	ENSG00000077147.14	TM9SF3	10				0	0	7	146.5	20.9286	1
TRUE	High	Master Protein	Q08477-1	Docosahexaenoic acid omega-hydroxylase CYP4F3 [OS=Homo sapiens]	0	31.076	13	6	20	5	520	59.8	7.64	24.38	6	metabolic process	endoplasmic reticulum;membrane	catalytic activity;metal ion binding	Pf00067	4051	ENSG00000186529.15	CYP4F3	19	Arachidonic acid metabolism; Metabolic pathways	Eicosanoids; Synthesis of Leukotrienes (LT) and Eoxins (EX); Miscellaneous substrates; Fatty acids	Oxidation by Cytochrome P450; Metapathway biotransformation	15	0	7.1	146.45	20.6268	1
TRUE	High	Master Protein	P27694	Replication protein A 70 kDa DNA-binding subunit [OS=Homo sapiens]	0	14.26	7	4	13	4	616	68.1	7.21	9.82	4	cell organization and biogenesis;cellular homeostasis;metabolic process;regulation of biological process;response to stimulus	nucleus	DNA binding;metal ion binding;protein binding	Pf01336, Pf01485, Pf04057, Pf08646	6117	ENSG00000132383.11	RPA1	17	Homologous recombination; DNA replication; Fanconi anemia pathway; Mismatch repair; Nucleotide excision repair	Translesion Synthesis by POLH; Mismatch repair (MMR) directed by MSH2:MSH6 (MutSalpha); Activation of the pre-replicative complex; Termination of translesion DNA synthesis; Translesion synthesis by POLI; Formation of Incision Complex in GG-NER; Recognition of DNA damage by PCNA-containing replication complex; Translesion synthesis by REV1; Meiotic recombination; Removal of the Flap Intermediate; …	Homologous recombination; Retinoblastoma (RB) in Cancer; ATR Signaling; G1 to S cell cycle control; DNA Replication; Mismatch repair	87	0	7.1	146.45	20.6268	1
TRUE	High	Master Protein	Q9Y6U3	ADSEVERIN [OS=Homo sapiens]	0.001	6.523	5	2	2	2	715	80.4	5.71	2.07	2	cell organization and biogenesis;regulation of biological process;transport	cytoplasm;cytoskeleton	metal ion binding;protein binding	Pf00626	85477	ENSG00000006747.14	SCIN	7	Viral carcinogenesis; Regulation of actin cytoskeleton; Fc gamma R-mediated phagocytosis		Endochondral Ossification	4	0	7.1	146.45	20.6268	1
TRUE	High	Master Protein	P31946	14-3-3 protein beta/alpha [OS=Homo sapiens]	0	73.107	43	10	217	4	246	28.1	4.83	309.4	10	cell organization and biogenesis;metabolic process;regulation of biological process;response to stimulus;transport	cytoplasm;cytosol;membrane;mitochondrion;nucleus	protein binding	Pf00244	7529	ENSG00000166913.12	YWHAB	20	Viral carcinogenesis; Hepatitis B; Epstein-Barr virus infection; Hippo signaling pathway; Oocyte meiosis; Cell cycle; PI3K-Akt signaling pathway	MAP2K and MAPK activation; mTORC1-mediated signalling; Negative regulation of MAPK pathway; ARMS-mediated activation; Tristetraprolin (TTP, ZFP36) binds and destabilizes mRNA; Translocation of GLUT4 to the plasma membrane; Rap1 signalling; Paradoxical activation of RAF signaling by kinase inactive BRAF; Frs2-mediated activation; Butyrate Response Factor 1 (BRF1) binds and destabilizes mRNA; Inter…	Cell Cycle; IL-3 Signaling Pathway; Myometrial Relaxation and Contraction Pathways; Calcium Regulation in the Cardiac Cell; Sudden Infant Death Syndrome (SIDS) Susceptibility Pathways	68	0	7.1	146.4	20.6197	1
TRUE	High	Master Protein	P23246-1	splicing factor, proline- and glutamine-rich [OS=Homo sapiens]	0.001	5.499	3	2	3	2	707	76.1	9.44	4.07	2	cell organization and biogenesis;defense response;metabolic process;regulation of biological process;response to stimulus	chromosome;cytoplasm;nucleus	DNA binding;protein binding;RNA binding	Pf00076, Pf08075, Pf13893, Pf14259	6421	ENSG00000116560.10	SFPQ	1		PTK6 Regulates Proteins Involved in RNA Processing	mRNA Processing	5	0	7.2	146.4	20.3333	1
TRUE	High	Master Protein	P49327	Fatty acid synthase [OS=Homo sapiens]	0	17.131	2	4	10	4	2511	273.3	6.44	9.78	4	cell differentiation;metabolic process;regulation of biological process;response to stimulus	cytoplasm;cytosol;Golgi;membrane;mitochondrion	catalytic activity;nucleotide binding;protein binding;RNA binding	Pf00106, Pf00107, Pf00108, Pf00109, Pf00698, Pf00975, Pf02801, Pf08242, Pf08659, Pf13602, Pf14765	2194	ENSG00000169710.8	FASN	17	Insulin signaling pathway; Fatty acid biosynthesis; AMPK signaling pathway; Metabolic pathways; Fatty acid metabolism	ChREBP activates metabolic gene expression; Fatty acyl-CoA biosynthesis; Vitamin B5 (pantothenate) metabolism; Activation of gene expression by SREBF (SREBP)	AMP-activated Protein Kinase (AMPK) Signaling; Sterol Regulatory Element-Binding Proteins (SREBP) signalling; SREBF and miR33 in cholesterol and lipid homeostasis; Liver X Receptor Pathway; Fatty Acid Biosynthesis; Angiopoietin Like Protein 8 Regulatory Pathway	23	0	7.4	146.3	19.7703	1
TRUE	High	Master Protein	Q9Y277	Voltage-dependent anion-selective channel protein 3 [OS=Homo sapiens]	0	40.641	27	6	28	5	283	30.6	8.66	50.54	6	cell communication;defense response;regulation of biological process;response to stimulus;transport	membrane;mitochondrion;nucleus	nucleotide binding;transporter activity	Pf01459	7419	ENSG00000078668.13	VDAC3	8	Viral carcinogenesis; NOD-like receptor signaling pathway; Hepatitis B; cGMP-PKG signaling pathway; Huntington's disease; HTLV-I infection; Parkinson's disease; Calcium signaling pathway	Mitochondrial calcium ion transport; Ub-specific processing proteases		14	0	7.6	146.2	19.2368	1	Met-loss+Acetyl [N-Term]
TRUE	High	Master Protein	Q9H0P0-1	Isoform 1 of Cytosolic 5'-nucleotidase 3A [OS=Homo sapiens]	0	18.133	18	5	8	5	297	33.9	5.86	9.46	5	defense response;metabolic process;response to stimulus	cytoplasm;cytosol;endoplasmic reticulum;mitochondrion	catalytic activity;metal ion binding;nucleotide binding	Pf05822, Pf12710	51251	ENSG00000122643.18	NT5C3; NT5C3A	7				0	0	7.6	146.2	19.2368	1
TRUE	High	Master Protein	Q92930	Ras-related protein Rab-8B [OS=Homo sapiens]	0	27.748	30	6	49	3	207	23.6	9.07	55.8	6	cell organization and biogenesis;regulation of biological process;response to stimulus;transport	endosome;membrane;mitochondrion	catalytic activity;nucleotide binding;protein binding	Pf00025, Pf00071, Pf04670, Pf08477	51762	ENSG00000166128.12	RAB8B	15		TBC/RABGAPs; RAB GEFs exchange GTP for GDP on RABs; RAB geranylgeranylation	Ectoderm Differentiation	9	0	7.7	146.15	18.9805	1
TRUE	High	Master Protein	Q9Y2T2	ap-3 complex subunit mu-1 [OS=Homo sapiens]	0	23.187	12	5	12	5	418	46.9	6.93	15.35	5	cellular component movement;transport	Golgi;membrane;vacuole	protein binding	Pf00928, Pf01217	26985	ENSG00000185009.12	AP3M1	10	Lysosome	Association of TriC/CCT with target proteins during biosynthesis		5	0	7.7	146.15	18.9805	1
TRUE	High	Master Protein	Q9NUQ9	protein FAM49B [OS=Homo sapiens]	0	38.347	18	4	21	4	324	36.7	6.06	29.64	4	regulation of biological process;transport	extracellular;membrane;organelle lumen	protein binding	Pf07159	51571	ENSG00000153310.19	FAM49B	8		Platelet degranulation		4	0	7.9	146.05	18.4873	1
TRUE	High	Master Protein	Q92542-1	Nicastrin [OS=Homo sapiens]	0	23.189	6	4	21	4	709	78.4	5.99	34.11	4	cell proliferation;metabolic process;regulation of biological process;response to stimulus;transport	endoplasmic reticulum;Golgi;membrane	catalytic activity;protein binding	Pf05450	23385	ENSG00000162736.15	NCSTN	1	Alzheimer's disease; Notch signaling pathway	Activated NOTCH1 Transmits Signal to the Nucleus; Signaling by NOTCH4; Regulated proteolysis of p75NTR; Constitutive Signaling by NOTCH1 HD+PEST Domain Mutants; NRIF signals cell death from the nucleus; Signaling by NOTCH3; EPH-ephrin mediated repulsion of cells; NOTCH2 Activation and Transmission of Signal to the Nucleus; Degradation of the extracellular matrix; Neutrophil degranulation; Constit…	Alzheimers Disease; Notch Signaling Pathway; Notch Signaling Pathway	37	0	8	146	18.25	1
TRUE	High	Master Protein	P23469	Receptor-type tyrosine-protein phosphatase epsilon [OS=Homo sapiens]	0.001	7.316	2	2	4	2	700	80.6	7.02	3.83	2	metabolic process;regulation of biological process	cytoplasm;membrane;nucleus	catalytic activity;protein binding;receptor activity;signal transducer activity	Pf00102, Pf00782, Pf14566	5791	ENSG00000132334.16	PTPRE	10				0	0	8.5	145.8	17.1529	1
TRUE	High	Master Protein	P49189	4-trimethylaminobutyraldehyde dehydrogenase [OS=Homo sapiens]	0	15.614	7	3	8	3	494	53.8	5.87	15.38	3	metabolic process	cytoplasm;cytosol	catalytic activity	Pf00171	223		ALDH9A1	1	Fatty acid degradation; Ascorbate and aldarate metabolism; Lysine degradation; Histidine metabolism; beta-Alanine metabolism; Pyruvate metabolism; Glycerolipid metabolism; Glycolysis / Gluconeogenesis; Metabolic pathways; Tryptophan metabolism; Arginine and proline metabolism; Valine, leucine and isoleucine degradation	Carnitine synthesis	Tryptophan metabolism	17	0	8.6	145.7	16.9419	1
TRUE	High	Master Protein	Q13185	chromobox protein homolog 3 [OS=Homo sapiens]	0	61.951	38	5	42	5	183	20.8	5.33	116.31	5	cell organization and biogenesis;metabolic process;regulation of biological process	chromosome;membrane;nucleus	protein binding	Pf00385, Pf01393	11335; 90416	ENSG00000122565.18	CBX3; C15orf57; CCDC32	7; 15		RNA Polymerase I Chain Elongation; ERCC6 (CSB) and EHMT2 (G9a) positively regulate rRNA expression; Transcriptional Regulation by E2F6	Exercise-induced Circadian Regulation	10	0	8.8	145.6	16.5455	1
TRUE	High	Master Protein	Q5T6V5	queuosine salvage protein [OS=Homo sapiens]	0	33.079	28	9	21	9	341	39	5.88	16.15	9	metabolic process			Pf10343	84267	ENSG00000165118.14	C9orf64	9				0	0	8.8	145.6	16.5455	1
TRUE	High	Master Protein	Q13636	ras-related protein rab-31 [OS=Homo sapiens]	0	19.51	25	4	9	2	194	21.6	7.06	18.35	4	cell organization and biogenesis;metabolic process;regulation of biological process;response to stimulus;transport	cytosol;endosome;Golgi;membrane	catalytic activity;nucleotide binding	Pf00009, Pf00025, Pf00071, Pf04670, Pf08477	11031		RAB31	18	Endocytosis	Neutrophil degranulation; RAB GEFs exchange GTP for GDP on RABs; RAB geranylgeranylation		11	2	8.8	145.6	16.5455	1
TRUE	High	Master Protein	Q6IA69	glutamine-dependent NAD(+) synthetase [OS=Homo sapiens]	0	24.361	8	5	16	5	706	79.2	6.44	23.43	5	metabolic process	cytoplasm;cytosol	catalytic activity;nucleotide binding;protein binding	Pf00795, Pf02540	55191	ENSG00000172890.11	NADSYN1	11	Nicotinate and nicotinamide metabolism; Metabolic pathways	Nicotinate metabolism	NAD Biosynthesis II (from tryptophan); NAD+ biosynthetic pathways	8	0	9	145.45	16.1611	1
TRUE	High	Master Protein	Q9HB90	ras-related GTP-binding protein C [OS=Homo sapiens]	0	10.959	5	2	7	2	399	44.2	5.1	9.22	2	cell communication;cell death;cell growth;metabolic process;regulation of biological process;response to stimulus	cytoplasm;cytosol;nucleus;vacuole	catalytic activity;metal ion binding;nucleotide binding;protein binding	Pf00025, Pf04670	64121	ENSG00000116954.7	RRAGC	1	mTOR signaling pathway	Energy dependent regulation of mTOR by LKB1-AMPK; Regulation of PTEN gene transcription; mTORC1-mediated signalling; TP53 Regulates Metabolic Genes; Macroautophagy	Target Of Rapamycin (TOR) Signaling	17	0	9.3	145.35	15.629	1
TRUE	High	Master Protein	P00387	NADH-cytochrome b5 reductase 3 [OS=Homo sapiens]	0	55.27	29	6	40	6	301	34.2	7.59	53.71	6	metabolic process;transport	cytoplasm;endoplasmic reticulum;extracellular;membrane;mitochondrion;organelle lumen	catalytic activity;nucleotide binding;protein binding	Pf00175, Pf00970, Pf08030	1727	ENSG00000100243.20	CYB5R3	22	Amino sugar and nucleotide sugar metabolism	Vitamin C (ascorbate) metabolism; Neutrophil degranulation; Phase I - Functionalization of compounds	Oxidation by Cytochrome P450	11	0	9.3	145.35	15.629	1
TRUE	High	Master Protein	P00491	purine nucleoside phosphorylase [OS=Homo sapiens]	0	146.714	67	15	173	15	289	32.1	6.95	284.13	15	metabolic process;regulation of biological process;response to stimulus;transport	cytoplasm;cytoskeleton;cytosol;extracellular;nucleus;organelle lumen	catalytic activity	Pf01048	4860	ENSG00000198805.11	PNP	14	Purine metabolism; Nicotinate and nicotinamide metabolism; Metabolic pathways; Pyrimidine metabolism	Neutrophil degranulation; Purine salvage; Purine catabolism		13	0	9.5	145.3	15.2947	1	Acetyl [N-Term]
TRUE	High	Master Protein	Q10472	Polypeptide N-acetylgalactosaminyltransferase 1 [OS=Homo sapiens]	0	14.541	6	3	7	3	559	64.2	7.72	11.49	3	metabolic process	extracellular;Golgi;membrane	catalytic activity;metal ion binding	Pf00535, Pf00652, Pf02709, Pf10111, Pf13632, Pf13641	2589	ENSG00000141429.13	GALNT1	18	Mucin type O-glycan biosynthesis; Metabolic pathways	COPI-independent Golgi-to-ER retrograde traffic; O-linked glycosylation of mucins		11	0	9.6	145.15	15.1198	1
TRUE	High	Master Protein	P23396-1	40S ribosomal protein S3 [OS=Homo sapiens]	0	11.916	14	3	4	3	243	26.7	9.66	6.07	3	cell death;cell division;cell organization and biogenesis;metabolic process;regulation of biological process;response to stimulus;transport	cytoplasm;cytoskeleton;cytosol;endoplasmic reticulum;membrane;mitochondrion;nucleus;organelle lumen;ribosome	catalytic activity;DNA binding;protein binding;RNA binding;structural molecule activity	Pf00189, Pf07650	6188	ENSG00000149273.14	RPS3	11	Ribosome	Peptide chain elongation; Eukaryotic Translation Termination; Viral mRNA Translation; Formation of the ternary complex, and subsequently, the 43S complex; L13a-mediated translational silencing of Ceruloplasmin expression; Selenocysteine synthesis; Nonsense Mediated Decay (NMD) independent of the Exon Junction Complex (EJC); Nonsense Mediated Decay (NMD) enhanced by the Exon Junction Complex (EJC)…	Cytoplasmic Ribosomal Proteins	38	0	9.8	145.1	14.8061	1
TRUE	High	Master Protein	P20702	Integrin alpha-X [OS=Homo sapiens]	0	13.015	3	4	15	3	1163	127.7	6.64	19.7	4	cell organization and biogenesis;cellular component movement;regulation of biological process;response to stimulus;transport	cell surface;membrane	metal ion binding;protein binding;receptor activity	Pf00092, Pf00357, Pf01839, Pf08441, Pf13517, Pf13519	3687	ENSG00000140678.16	ITGAX	16	Tuberculosis; Complement and coagulation cascades; Regulation of actin cytoskeleton	ECM proteoglycans; Integrin cell surface interactions; Interleukin-4 and 13 signaling; Neutrophil degranulation; Cell surface interactions at the vascular wall	Integrin-mediated Cell Adhesion; Focal Adhesion; Focal Adhesion-PI3K-Akt-mTOR-signaling pathway; TYROBP Causal Network	18	0	9.8	145.05	14.801	1
TRUE	High	Master Protein	P61224-1	Ras-related protein Rap-1b [OS=Homo sapiens]	0	75.501	39	7	126	2	184	20.8	5.78	256.96	7	cell organization and biogenesis;cell proliferation;regulation of biological process;response to stimulus;transport	cytoplasm;cytosol;membrane	catalytic activity;nucleotide binding;protein binding	Pf00009, Pf00071, Pf08477	5908	ENSG00000127314.17	RAP1B	12	Neurotrophin signaling pathway; Rap1 signaling pathway; MAPK signaling pathway; Long-term potentiation; Renal cell carcinoma; Pancreatic secretion; Focal adhesion; Leukocyte transendothelial migration; Ras signaling pathway; Chemokine signaling pathway; cAMP signaling pathway; Platelet activation	Gene and protein expression by JAK-STAT signaling after Interleukin-12 stimulation; Signaling by BRAF and RAF fusions; MAP2K and MAPK activation; GRB2:SOS provides linkage to MAPK signaling for Integrins ; MET activates RAP1 and RAC1; Signaling by RAS mutants; Signaling by high-kinase activity BRAF mutants; Signaling by moderate kinase activity BRAF mutants; p130Cas linkage to MAPK signaling for …	Integrin-mediated Cell Adhesion; Human Thyroid Stimulating Hormone (TSH) signaling pathway; Corticotropin-releasing hormone signaling pathway; Common Pathways Underlying Drug Addiction; Focal Adhesion; Signaling of Hepatocyte Growth Factor Receptor; MAPK Signaling Pathway; VEGFA-VEGFR2 Signaling Pathway; Chemokine signaling pathway	55	5	10	144.95	14.495	1
TRUE	High	Master Protein	P32320	cytidine deaminase [OS=Homo sapiens]	0	133.925	62	6	154	6	146	16.2	6.92	416.9	6	cell organization and biogenesis;metabolic process;regulation of biological process;response to stimulus;transport	cytosol;extracellular;organelle lumen	catalytic activity;metal ion binding;protein binding	Pf00383, Pf08211, Pf14421	978	ENSG00000158825.5	CDA	1	Metabolic pathways; Pyrimidine metabolism; Drug metabolism - other enzymes	Pyrimidine salvage; Neutrophil degranulation	Fluoropyrimidine Activity	11	0	10.3	144.85	14.0631	1
TRUE	High	Master Protein	O75636-1	Ficolin-3 [OS=Homo sapiens]	0	68.051	28	6	26	6	299	32.9	6.67	49.86	6	defense response;metabolic process;regulation of biological process;response to stimulus	extracellular	catalytic activity;metal ion binding;protein binding	Pf00147	8547	ENSG00000142748.12	FCN3	1		Ficolins bind to repetitive carbohydrate structures on the target cell surface		7	0	10.3	144.85	14.0631	1
TRUE	High	Master Protein	P61586	Transforming protein RhoA [OS=Homo sapiens]	0	72.053	50	8	86	8	193	21.8	6.1	162.26	8	cell differentiation;cell division;cell organization and biogenesis;cellular component movement;metabolic process;regulation of biological process;response to stimulus;transport	cytoplasm;cytoskeleton;cytosol;endosome;membrane	catalytic activity;nucleotide binding;protein binding	Pf00025, Pf00071, Pf08477	387	ENSG00000067560.10	RHOA	3	Viral carcinogenesis; Endocytosis; TGF-beta signaling pathway; T cell receptor signaling pathway; NOD-like receptor signaling pathway; Tight junction; Vascular smooth muscle contraction; Pathogenic Escherichia coli infection; MicroRNAs in cancer; Phospholipase D signaling pathway; cGMP-PKG signaling pathway; Neurotrophin signaling pathway; Rap1 signaling pathway; Oxytocin signaling pathway; Color…	Rho GTPase cycle; Ovarian tumor domain proteases; G beta:gamma signalling through PI3Kgamma; RHO GTPases activate CIT; PCP/CE pathway; PI3K/AKT activation; SLIT2:ROBO1 increases RHOA activity; EPHA-mediated growth cone collapse; EPHB-mediated forward signaling; ERBB2 Regulates Cell Motility; Neutrophil degranulation; TGF-beta receptor signaling in EMT (epithelial to mesenchymal transition); Sema4…	Androgen receptor signaling pathway; Physiological and Pathological Hypertrophy of the Heart; MicroRNAs in cardiomyocyte hypertrophy; Leptin signaling pathway; Pathogenic Escherichia coli infection; AGE/RAGE pathway; Corticotropin-releasing hormone signaling pathway; Spinal Cord Injury; Alpha 6 Beta 4 signaling pathway; Focal Adhesion; G Protein Signaling Pathways; Wnt Signaling Pathway Netpath; …	111	0	10.5	144.75	13.7857	1
TRUE	High	Master Protein	Q13510	Acid ceramidase [OS=Homo sapiens]	0	38.359	18	6	49	6	395	44.6	7.62	85.14	6	metabolic process;transport	extracellular;organelle lumen;vacuole	catalytic activity	Pf02275, Pf15508	427	ENSG00000104763.18	ASAH1	8	Lysosome; Sphingolipid metabolism; Sphingolipid signaling pathway; Metabolic pathways	Glycosphingolipid metabolism; Neutrophil degranulation	Sphingolipid Metabolism; Signal Transduction of S1P Receptor	13	0	10.5	144.7	13.781	1
TRUE	High	Master Protein	Q8NBF2-1	NHL repeat-containing protein 2 [OS=Homo sapiens]	0.001	7.598	3	2	3	2	726	79.4	5.55	2.11	2	cellular homeostasis;metabolic process;regulation of biological process;transport	extracellular;organelle lumen	antioxidant activity;catalytic activity;protein binding	Pf00578, Pf01436, Pf13905	374354	ENSG00000196865.4	NHLRC2	10		Platelet degranulation		4	0	10.7	144.7	13.5234	1
TRUE	High	Master Protein	P23526-1	Adenosylhomocysteinase [OS=Homo sapiens]	0	66.315	31	12	52	12	432	47.7	6.34	73.76	12	defense response;metabolic process;response to stimulus;transport	cytoplasm;cytosol;nucleus	catalytic activity;nucleotide binding;protein binding	Pf00670, Pf02254, Pf02826, Pf05221	191	ENSG00000101444.12	AHCY	20	Metabolic pathways; Cysteine and methionine metabolism	Metabolism of ingested SeMet, Sec, MeSec into H2Se; Defective AHCY causes Hypermethioninemia with S-adenosylhomocysteine hydrolase deficiency (HMAHCHD); Sulfur amino acid metabolism; Methylation	Folate Metabolism; Trans-sulfuration pathway; One Carbon Metabolism; Trans-sulfuration and one carbon metabolism	18	0	10.7	144.65	13.5187	1
TRUE	High	Master Protein	P35606	Coatomer subunit beta' [OS=Homo sapiens]	0	59.111	13	10	37	10	906	102.4	5.27	61.13	10	transport	cytoplasm;cytosol;Golgi;membrane	protein binding;structural molecule activity	Pf00400, Pf04053	9276	ENSG00000184432.9	COPB2	3		COPI-dependent Golgi-to-ER retrograde traffic; COPI-mediated anterograde transport		11	0	10.8	144.6	13.3889	1
TRUE	High	Master Protein	P61081	NEDD8-conjugating enzyme Ubc12 [OS=Homo sapiens]	0.001	6.095	9	2	7	2	183	20.9	7.69	5.05	2	metabolic process;regulation of biological process;response to stimulus	cytoplasm;cytosol	catalytic activity;nucleotide binding;protein binding	Pf00179	9040	ENSG00000130725.7	UBE2M	19	Ubiquitin mediated proteolysis	TGF-beta receptor signaling activates SMADs; NIK-->noncanonical NF-kB signaling; Dectin-1 mediated noncanonical NF-kB signaling; Antigen processing: Ubiquitination & Proteasome degradation; Neddylation		19	0	10.8	144.6	13.3889	1
TRUE	High	Master Protein	Q7L266	isoaspartyl peptidase/L-asparaginase [OS=Homo sapiens]	0	22.666	22	4	11	4	308	32	6.24	17.26	4	metabolic process	cytoplasm;cytosol;nucleus	catalytic activity	Pf01112	80150	ENSG00000162174.12	ASRGL1	11		Phenylalanine and tyrosine catabolism		4	0	10.9	144.55	13.2615	1
TRUE	High	Master Protein	Q9Y547	Intraflagellar transport protein 25 homolog [OS=Homo sapiens]	0	18.265	33	3	8	3	144	16.3	5.03	20.2	3	cell organization and biogenesis;cellular component movement;regulation of biological process;response to stimulus;transport		metal ion binding;protein binding	Pf00754	51668	ENSG00000081870.11	HSPB11	1		Intraflagellar transport		3	0	11	144.45	13.1318	1
TRUE	High	Master Protein	P02042	Hemoglobin subunit delta [OS=Homo sapiens]	0	190.818	87	12	550	5	147	16	8.05	1176.11	12	coagulation;transport	cytosol	metal ion binding;protein binding;transporter activity	Pf00042	3045	ENSG00000223609.7	HBD	11		Factors involved in megakaryocyte development and platelet production		2	0	11.2	144.4	12.8929	1	Met-loss [N-Term]; Met-loss+Acetyl [N-Term]
TRUE	High	Master Protein	P84090	Enhancer of rudimentary homolog [OS=Homo sapiens]	0	17.742	28	2	11	2	104	12.3	5.92	28.09	2	metabolic process;regulation of biological process		DNA binding;nucleotide binding;protein binding;RNA binding	Pf01133	2079	ENSG00000100632.10	ERH	14				0	0	11.3	144.4	12.7788	1	Met-loss+Acetyl [N-Term]
TRUE	High	Master Protein	P48735	Isocitrate dehydrogenase [NADP], mitochondrial [OS=Homo sapiens]	0	66.045	29	12	39	11	452	50.9	8.69	45.45	12	cell organization and biogenesis;metabolic process;regulation of biological process	cytosol;membrane;mitochondrion;organelle lumen	catalytic activity;metal ion binding;nucleotide binding	Pf00180	3418	ENSG00000182054.9	IDH2	15	Peroxisome; Citrate cycle (TCA cycle); Carbon metabolism; Glutathione metabolism; Biosynthesis of amino acids; 2-Oxocarboxylic acid metabolism; Metabolic pathways	Transcriptional activation of mitochondrial biogenesis; Citric acid cycle (TCA cycle)	TCA Cycle	15	0	11.3	144.35	12.7743	1
TRUE	High	Master Protein	Q92688	Acidic leucine-rich nuclear phosphoprotein 32 family member B [OS=Homo sapiens]	0	63.648	31	7	85	4	251	28.8	4.06	176.52	7	cell organization and biogenesis;metabolic process;regulation of biological process	cytoplasm;nucleus	protein binding	Pf12799, Pf13855, Pf14580	10541	ENSG00000136938.8	ANP32B	9				0	0	11.7	144.15	12.3205	1
TRUE	High	Master Protein	Q8NC56-1	LEM domain-containing protein 2 [OS=Homo sapiens]	0	10.561	5	2	6	2	503	56.9	9	6.92	2	cell differentiation;cell organization and biogenesis;regulation of biological process	chromosome;endoplasmic reticulum;membrane;nucleus	DNA binding;protein binding	Pf03020, Pf09402	221496	ENSG00000161904.11	LEMD2	6		Depolymerisation of the Nuclear Lamina; Initiation of Nuclear Envelope Reformation; Clearance of Nuclear Envelope Membranes from Chromatin		11	0	11.9	144.05	12.105	1
TRUE	High	Master Protein	P28065	Proteasome subunit beta type-9 [OS=Homo sapiens]	0	36.761	34	6	46	6	219	23.3	5.03	72.69	6	metabolic process;regulation of biological process;response to stimulus;transport	cytoplasm;cytosol;nucleus;proteasome	catalytic activity;protein binding	Pf00227	5698	ENSG00000239836.7; ENSG00000243594.7; ENSG00000243067.7; ENSG00000240065.7; ENSG00000240118.7	PSMB9	6; CHR_HSCHR6_MHC_MANN_CTG1; CHR_HSCHR6_MHC_QBL_CTG1; CHR_HSCHR6_MHC_COX_CTG1; CHR_HSCHR6_MHC_DBB_CTG1	Proteasome	Regulation of RAS by GAPs; CDT1 association with the CDC6:ORC:origin complex; Downstream TCR signaling; UCH proteinases; NIK-->noncanonical NF-kB signaling; Hh mutants that don't undergo autocatalytic processing are degraded by ERAD; SCF-beta-TrCP mediated degradation of Emi1; Cross-presentation of soluble exogenous antigens (endosomes); Separation of Sister Chromatids; Vpu mediated degradation o…	Proteasome Degradation; Type II interferon signaling (IFNG)	151	0	12	144	12	1
TRUE	High	Master Protein	P00738	Haptoglobin [OS=Homo sapiens]	0	523.453	68	29	2358	14	406	45.2	6.58	4083.09	29	defense response;metabolic process;regulation of biological process;response to stimulus;transport	extracellular;organelle lumen	antioxidant activity;catalytic activity;protein binding	Pf00089	3240	ENSG00000257017.8	HP	16		Neutrophil degranulation; Scavenging of heme from plasma		6	16	12.1	144	11.9008	1
TRUE	High	Master Protein	P25325	3-mercaptopyruvate sulfurtransferase [OS=Homo sapiens]	0	24.656	20	4	14	4	297	33.2	6.6	29.29	4	metabolic process;response to stimulus	cytoplasm;cytosol;mitochondrion	catalytic activity;protein binding	Pf00581	4357	ENSG00000128309.16	MPST	22	Sulfur relay system; Sulfur metabolism; Metabolic pathways; Cysteine and methionine metabolism		Trans-sulfuration pathway; Amino Acid metabolism	6	0	12.2	143.9	11.7951	1
TRUE	High	Master Protein	Q16775-1	Hydroxyacylglutathione hydrolase, mitochondrial [OS=Homo sapiens]	0	34.899	24	6	33	6	308	33.8	8.12	58.8	6	metabolic process	cytoplasm;cytosol;mitochondrion;organelle lumen	catalytic activity;metal ion binding;protein binding	Pf00753	3029	ENSG00000063854.12	HAGH	16	Pyruvate metabolism			1	0	12.3	143.9	11.6992	1
TRUE	High	Master Protein	P68871	Hemoglobin subunit beta [OS=Homo sapiens]	0	246.755	96	14	902	7	147	16	7.28	1892.94	14	cell organization and biogenesis;coagulation;metabolic process;regulation of biological process;response to stimulus;transport	cytosol;extracellular;organelle lumen	antioxidant activity;catalytic activity;metal ion binding;protein binding;transporter activity	Pf00042	3043	ENSG00000244734.3	HBB	11	Malaria; African trypanosomiasis	Neutrophil degranulation; Scavenging of heme from plasma; Erythrocytes take up carbon dioxide and release oxygen; Erythrocytes take up oxygen and release carbon dioxide; Factors involved in megakaryocyte development and platelet production	Selenium Micronutrient Network; Vitamin B12 Metabolism; Folate Metabolism	17	8	12.3	143.85	11.6951	1	Met-loss [N-Term]; Met-loss+Acetyl [N-Term]
TRUE	High	Master Protein	P61247	40S ribosomal protein S3a [OS=Homo sapiens]	0.001	8.522	9	3	5	3	264	29.9	9.73	4.42	3	cell differentiation;cell organization and biogenesis;metabolic process;regulation of biological process;transport	cytoplasm;cytosol;endoplasmic reticulum;nucleus;ribosome	protein binding;RNA binding;structural molecule activity	Pf01015	6189	ENSG00000145425.9	RPS3A	4	Ribosome	Peptide chain elongation; Eukaryotic Translation Termination; Viral mRNA Translation; Formation of the ternary complex, and subsequently, the 43S complex; L13a-mediated translational silencing of Ceruloplasmin expression; Selenocysteine synthesis; Nonsense Mediated Decay (NMD) independent of the Exon Junction Complex (EJC); Nonsense Mediated Decay (NMD) enhanced by the Exon Junction Complex (EJC)…	Cytoplasmic Ribosomal Proteins	38	0	12.6	143.7	11.4048	1
TRUE	High	Master Protein	Q9UJ68-1	Mitochondrial peptide methionine sulfoxide reductase [OS=Homo sapiens]	0	60.972	30	5	46	5	235	26.1	8.09	88.05	5	metabolic process;response to stimulus	cytoplasm;cytoskeleton;cytosol;membrane;mitochondrion;nucleus	catalytic activity	Pf01625	4482	ENSG00000175806.14	MSRA	8		Protein repair	Sulindac Metabolic Pathway	3	0	12.6	143.65	11.4008	1
TRUE	High	Master Protein	P26583	High mobility group protein B2 [OS=Homo sapiens]	0	28.709	11	2	31	2	209	24	7.81	74.17	2	cell organization and biogenesis;cellular component movement;defense response;metabolic process;regulation of biological process;response to stimulus	chromosome;cytoplasm;extracellular;nucleus	DNA binding;protein binding;RNA binding	Pf00505, Pf09011	3148	ENSG00000164104.11	HMGB2	4		Activation of DNA fragmentation factor	Retinoblastoma (RB) in Cancer; Ectoderm Differentiation	7	0	12.6	143.65	11.4008	1
TRUE	High	Master Protein	P62937	peptidyl-prolyl cis-trans isomerase A [OS=Homo sapiens]	0	150.355	61	9	503	4	165	18	7.81	707.1	9	cell organization and biogenesis;cellular component movement;metabolic process;regulation of biological process;response to stimulus;transport	cytoplasm;cytosol;extracellular;membrane;nucleus;organelle lumen	catalytic activity;protein binding;RNA binding	Pf00160	5478	ENSG00000196262.13	PPIA	7		Budding and maturation of HIV virion; Gene and protein expression by JAK-STAT signaling after Interleukin-12 stimulation; Minus-strand DNA synthesis; Binding and entry of HIV virion; Basigin interactions; APOBEC3G mediated resistance to HIV-1 infection; Uncoating of the HIV Virion; Calcineurin activates NFAT; Platelet degranulation ; Plus-strand DNA synthesis; Integration of provirus; Neutrophil …	Prolactin Signaling Pathway	34	8	12.7	143.65	11.311	1	Met-loss [N-Term]
TRUE	High	Master Protein	Q96IY4	Carboxypeptidase B2 [OS=Homo sapiens]	0	22.038	15	6	24	6	423	48.4	7.71	27.7	6	cellular homeostasis;coagulation;metabolic process;regulation of biological process;response to stimulus	extracellular	catalytic activity;metal ion binding	Pf00246, Pf02244	1361	ENSG00000080618.13	CPB2	13	Protein digestion and absorption; Pancreatic secretion; Complement and coagulation cascades	Metabolism of Angiotensinogen to Angiotensins; Regulation of Complement cascade	Complement and Coagulation Cascades	11	0	12.7	143.65	11.311	1
TRUE	High	Master Protein	Q00688	peptidyl-prolyl cis-trans isomerase FKBP3 [OS=Homo sapiens]	0	11.934	10	2	9	2	224	25.2	9.28	11.19	2	metabolic process	cytoplasm;nucleus	catalytic activity;protein binding;receptor activity;RNA binding	Pf00254	2287	ENSG00000100442.10	FKBP3	14				0	0	13	143.65	11.05	1
TRUE	High	Master Protein	Q15185	Prostaglandin E synthase 3 [OS=Homo sapiens]	0	53.862	42	7	56	7	160	18.7	4.54	115.15	7	cell organization and biogenesis;metabolic process;regulation of biological process;response to stimulus	cytoplasm;cytosol;nucleus	catalytic activity;protein binding	Pf04969	10728	ENSG00000110958.15	PTGES3	12	Arachidonic acid metabolism; Metabolic pathways	Attenuation phase; Synthesis of Prostaglandins (PG) and Thromboxanes (TX); HSP90 chaperone cycle for steroid hormone receptors (SHR); Aryl hydrocarbon receptor signalling; HSF1 activation	Aryl Hydrocarbon Receptor Pathway	18	0	13	143.5	11.0385	1
TRUE	High	Master Protein	P69905	Hemoglobin subunit alpha [OS=Homo sapiens]	0	182.048	92	11	758	11	142	15.2	8.68	1252.16	11	cell organization and biogenesis;metabolic process;regulation of biological process;response to stimulus;transport	cytosol;extracellular;membrane;organelle lumen	antioxidant activity;catalytic activity;metal ion binding;protein binding;transporter activity	Pf00042	3040; 3039	ENSG00000206172.8; ENSG00000188536.12	HBA2; HBA1	16	Malaria; African trypanosomiasis	Scavenging of heme from plasma; Erythrocytes take up carbon dioxide and release oxygen; Erythrocytes take up oxygen and release carbon dioxide	Selenium Micronutrient Network; Vitamin B12 Metabolism; Folate Metabolism; Effects of Nitric Oxide	13	0	13.1	143.45	10.9504	1	Met-loss [N-Term]
TRUE	High	Master Protein	P22681	E3 ubiquitin-protein ligase CBL [OS=Homo sapiens]	0	18.595	7	5	6	5	906	99.6	6.54	9.59	5	cell death;cell organization and biogenesis;metabolic process;regulation of biological process;response to stimulus;transport	cytoplasm;cytosol;membrane;nucleus;vacuole	catalytic activity;metal ion binding;protein binding;signal transducer activity	Pf00097, Pf00627, Pf02262, Pf02761, Pf02762, Pf13639, Pf13920, Pf13923, Pf14447, Pf14634, Pf15227	867	ENSG00000110395.6	CBL	11	Endocytosis; T cell receptor signaling pathway; Insulin signaling pathway; Ubiquitin mediated proteolysis; Chronic myeloid leukemia; ErbB signaling pathway; Pathways in cancer; Proteoglycans in cancer; Bacterial invasion of epithelial cells	Spry regulation of FGF signaling; Cargo recognition for clathrin-mediated endocytosis; TGF-beta receptor signaling activates SMADs; Constitutive Signaling by EGFRvIII; PTK6 Regulates RTKs and Their Effectors AKT1 and DOK1; EGFR downregulation; Negative regulation of MET activity; Constitutive Signaling by Ligand-Responsive EGFR Cancer Variants; Regulation of signaling by CBL; Regulation of KIT si…	RANKL/RANK (Receptor activator of NFKB (ligand)) Signaling Pathway; Prolactin Signaling Pathway; Signaling Pathways in Glioblastoma; B Cell Receptor Signaling Pathway; IL-3 Signaling Pathway; Kit receptor signaling pathway; Association Between Physico-Chemical Features and Toxicity Associated Pathways; T-Cell antigen Receptor (TCR) pathway during Staphylococcus aureus infection; VEGFA-VEGFR2 Sign…	72	0	13.2	143.4	10.8636	1
TRUE	High	Master Protein	P61106	Ras-related protein Rab-14 [OS=Homo sapiens]	0	69.809	58	10	54	9	215	23.9	6.21	78.84	10	cell organization and biogenesis;defense response;metabolic process;regulation of biological process;response to stimulus;transport	cytosol;endoplasmic reticulum;endosome;Golgi;membrane;vacuole	catalytic activity;nucleotide binding;protein binding	Pf00009, Pf00025, Pf00071, Pf04670, Pf08477	51552	ENSG00000119396.10	RAB14	9	AMPK signaling pathway	Translocation of GLUT4 to the plasma membrane; Neutrophil degranulation; Synthesis of PIPs at the plasma membrane; RAB GEFs exchange GTP for GDP on RABs; RAB geranylgeranylation	Focal Adhesion-PI3K-Akt-mTOR-signaling pathway	18	1	13.3	143.35	10.7782	1	Met-loss+Acetyl [N-Term]
TRUE	High	Master Protein	Q9Y2Q0-3	Isoform 3 of Phospholipid-transporting ATPase IA [OS=Homo sapiens]	0	27.065	6	6	15	6	1149	129.6	7.33	10.84	6	cell organization and biogenesis;regulation of biological process;response to stimulus;transport	endoplasmic reticulum;Golgi;membrane	catalytic activity;metal ion binding;nucleotide binding;protein binding;transporter activity	Pf00122, Pf13246	10396	ENSG00000124406.16	ATP8A1	4			Peptide GPCRs	1	0	13.3	143.35	10.7782	1
TRUE	High	Master Protein	O60701	UDP-glucose 6-dehydrogenase [OS=Homo sapiens]	0	39.613	18	8	14	8	494	55	7.12	27.05	8	metabolic process	cytosol;nucleus	catalytic activity;nucleotide binding	Pf00984, Pf03720, Pf03721	7358	ENSG00000109814.11	UGDH	4	Ascorbate and aldarate metabolism; Amino sugar and nucleotide sugar metabolism; Pentose and glucuronate interconversions; Metabolic pathways	Formation of the active cofactor, UDP-glucuronate	Glucuronidation	10	0	13.3	143.3	10.7744	1
TRUE	High	Master Protein	P61026	ras-related protein rab-10 [OS=Homo sapiens]	0	32.075	26	5	47	3	200	22.5	8.38	60.64	5	cell differentiation;cell organization and biogenesis;regulation of biological process;response to stimulus;transport	cytosol;endoplasmic reticulum;endosome;Golgi;membrane	catalytic activity;nucleotide binding;protein binding	Pf00025, Pf00071, Pf04670, Pf08477	10890	ENSG00000084733.10	RAB10	2	Endocytosis; AMPK signaling pathway	Translocation of GLUT4 to the plasma membrane; Neutrophil degranulation; RAB GEFs exchange GTP for GDP on RABs; RAB geranylgeranylation	Focal Adhesion-PI3K-Akt-mTOR-signaling pathway	14	0	13.5	143.3	10.6148	1
TRUE	High	Master Protein	P01137	Transforming growth factor beta-1 [OS=Homo sapiens]	0.001	7.52	5	2	6	2	390	44.3	8.53	12.55	2	cell death;cell differentiation;cell growth;cell organization and biogenesis;cell proliferation;cellular component movement;cellular homeostasis;defense response;metabolic process;regulation of biological process;response to stimulus;transport	cell surface;cytoplasm;extracellular;membrane;nucleus;organelle lumen	enzyme regulator activity;protein binding	Pf00019, Pf00688	7040		TGFB1	19	Chagas disease (American trypanosomiasis); Endocytosis; TGF-beta signaling pathway; Inflammatory bowel disease (IBD); Amoebiasis; Osteoclast differentiation; Hepatitis B; Pancreatic cancer; FoxO signaling pathway; Dilated cardiomyopathy; Chronic myeloid leukemia; Cytokine-cytokine receptor interaction; Hippo signaling pathway; Leishmaniasis; MAPK signaling pathway; Colorectal cancer; Pathways in …	SMAD2/3 Phosphorylation Motif Mutants in Cancer; TGFBR2 Kinase Domain Mutants in Cancer; TGFBR1 LBD Mutants in Cancer; UCH proteinases; Transcriptional regulation of white adipocyte differentiation; Downregulation of TGF-beta receptor signaling; RUNX3 regulates p14-ARF; Molecules associated with elastic fibres; Syndecan interactions; Platelet degranulation ; ECM proteoglycans; TGFBR2 MSI Frameshi…	MicroRNAs in cardiomyocyte hypertrophy; TFs Regulate miRNAs related to cardiac hypertrophy; Cell Cycle; Interleukin-11 Signaling Pathway; Corticotropin-releasing hormone signaling pathway; Adipogenesis; Cardiac Hypertrophic Response; Differentiation Pathway; IL-3 Signaling Pathway; Extracellular vesicle-mediated signaling in recipient cells; TGF-beta Signaling Pathway; MAPK Signaling Pathway; End…	98	0	13.8	143.15	10.3732	1
TRUE	High	Master Protein	Q96L92	Sorting nexin-27 [OS=Homo sapiens]	0	15.492	7	4	18	4	541	61.2	6.49	15.5	4	regulation of biological process;response to stimulus;transport	cytoplasm;cytosol;endosome;membrane	protein binding	Pf00595, Pf00787, Pf00788	81609	ENSG00000143376.12	SNX27	1				0	0	13.8	143.1	10.3696	1
TRUE	High	Master Protein	Q92544	Transmembrane 9 superfamily member 4 [OS=Homo sapiens]	0.001	8.072	7	3	4	3	642	74.5	6.54	1.78	3	cell organization and biogenesis;cellular homeostasis;regulation of biological process;response to stimulus;transport	endosome;Golgi;membrane	protein binding	Pf02990	9777	ENSG00000101337.15	TM9SF4	20				0	0	13.8	143.1	10.3696	1
TRUE	High	Master Protein	P62304	small nuclear ribonucleoprotein E [OS=Homo sapiens]	0	17.162	25	2	20	2	92	10.8	9.44	33.93	2	cell organization and biogenesis;metabolic process;transport	cytoplasm;cytosol;nucleus;spliceosomal complex	protein binding;RNA binding	Pf01423	6635	ENSG00000182004.12	SNRPE	1	Spliceosome	SLBP independent Processing of Histone Pre-mRNAs; SLBP Dependent Processing of Replication-Dependent Histone Pre-mRNAs; mRNA Splicing - Major Pathway; mRNA Splicing - Minor Pathway; snRNP Assembly; Cleavage of Growing Transcript in the Termination Region	mRNA Processing	16	0	14	143	10.2143	1
TRUE	High	Master Protein	P31146	Coronin-1A [OS=Homo sapiens]	0	128.928	40	16	202	16	461	51	6.68	289.77	16	cell organization and biogenesis;cellular component movement;defense response;regulation of biological process;response to stimulus;transport	cytoplasm;cytoskeleton;cytosol;endosome;membrane;nucleus	protein binding;RNA binding	Pf00400, Pf08953, Pf08954, Pf13094, Pf13863	11151	ENSG00000102879.15	CORO1A	16	Tuberculosis; Phagosome			2	0	14.1	142.95	10.1383	1
TRUE	High	Master Protein	Q9UQ80	proliferation-associated protein 2G4 [OS=Homo sapiens]	0	116.595	50	16	100	16	394	43.8	6.55	160.26	16	cell proliferation;metabolic process;regulation of biological process;transport	cytoplasm;extracellular;membrane;nucleus;organelle lumen	DNA binding;protein binding;RNA binding	Pf00557	5036	ENSG00000170515.13	PA2G4	12		Neutrophil degranulation		3	0	14.1	142.95	10.1383	1	Met-loss+Acetyl [N-Term]
TRUE	High	Master Protein	P05455	Lupus La protein [OS=Homo sapiens]	0	62.152	32	11	29	11	408	46.8	7.12	50.42	11	metabolic process;transport	cytoplasm;nucleus	protein binding;RNA binding	Pf00076, Pf05383, Pf08777, Pf14259	6741	ENSG00000138385.15	SSB	2	Systemic lupus erythematosus	RNA Polymerase III Abortive And Retractive Initiation; RNA Polymerase III Transcription Termination		5	0	14.1	142.9	10.1348	1
TRUE	High	Master Protein	P23528	Cofilin-1 [OS=Homo sapiens]	0	93.358	64	10	88	10	166	18.5	8.09	199.25	10	cell organization and biogenesis;cellular component movement;metabolic process;regulation of biological process;response to stimulus	cytoplasm;cytoskeleton;cytosol;membrane;nucleus	protein binding	Pf00241	1072	ENSG00000172757.12	CFL1	11	Pertussis; Regulation of actin cytoskeleton; Fc gamma R-mediated phagocytosis; Axon guidance	Platelet degranulation ; Sema3A PAK dependent Axon repulsion; Gene and protein expression by JAK-STAT signaling after Interleukin-12 stimulation; EPHB-mediated forward signaling; Regulation of actin dynamics for phagocytic cup formation; Interleukin-12 family signaling	Brain-Derived Neurotrophic Factor (BDNF) signaling pathway; VEGFA-VEGFR2 Signaling Pathway; EGF/EGFR Signaling Pathway; Regulation of Actin Cytoskeleton; G13 Signaling Pathway	27	0	14.2	142.9	10.0634	1	Met-loss+Acetyl [N-Term]
TRUE	High	Master Protein	Q6XQN6-1	nicotinate phosphoribosyltransferase [OS=Homo sapiens]	0	61.56	26	9	24	9	538	57.5	5.68	35.8	9	metabolic process;response to stimulus;transport	cytoplasm;cytosol;extracellular;organelle lumen	catalytic activity;protein binding	Pf04095	93100	ENSG00000278488.2; ENSG00000147813.15	NAPRT1; NAPRT	8; CHR_HSCHR8_3_CTG7	Nicotinate and nicotinamide metabolism; Metabolic pathways	Neutrophil degranulation; Nicotinamide salvaging	NAD+ biosynthetic pathways	11	0	14.4	142.8	9.91667	1	Met-loss+Acetyl [N-Term]
TRUE	High	Master Protein	P22626	heterogeneous nuclear ribonucleoproteins A2/B1 [OS=Homo sapiens]	0	37.271	18	7	76	5	353	37.4	8.95	112.41	7	metabolic process;regulation of biological process;response to stimulus;transport	cytoplasm;extracellular;membrane;nucleus;spliceosomal complex	DNA binding;protein binding;RNA binding	Pf00076, Pf13893, Pf14259	3181	ENSG00000122566.20	HNRNPA2B1	7		Gene and protein expression by JAK-STAT signaling after Interleukin-12 stimulation; Interleukin-12 family signaling; mRNA Splicing - Major Pathway	mRNA Processing	10	0	14.6	142.7	9.77397	1
TRUE	High	Master Protein	P21730	C5a anaphylatoxin chemotactic receptor 1 [OS=Homo sapiens]	0	14.222	6	2	14	2	350	39.3	9.01	21.51	2	cell death;cell proliferation;cellular component movement;cellular homeostasis;defense response;metabolic process;regulation of biological process;response to stimulus;transport	cell surface;membrane	protein binding;receptor activity;signal transducer activity	Pf00001	728	ENSG00000197405.7	C5AR1	19	Neuroactive ligand-receptor interaction; Complement and coagulation cascades; Staphylococcus aureus infection	Peptide ligand-binding receptors; Regulation of Complement cascade; Neutrophil degranulation; G alpha (i) signalling events	Peptide GPCRs; Oxidative Damage; Complement and Coagulation Cascades	18	0	14.6	142.7	9.77397	1
TRUE	High	Master Protein	P19971	thymidine phosphorylase [OS=Homo sapiens]	0	114.118	31	13	84	13	482	49.9	5.53	170.84	13	cell differentiation;cell organization and biogenesis;cellular homeostasis;development;metabolic process;regulation of biological process;response to stimulus;transport	cytosol;membrane;mitochondrion;organelle lumen	catalytic activity;metal ion binding;protein binding	Pf00591, Pf02885, Pf07831	1890; 9997	ENSG00000025708.13	TYMP; SCO2	22	Bladder cancer; Metabolic pathways; Pyrimidine metabolism; Drug metabolism - other enzymes	Pyrimidine salvage; Pyrimidine catabolism	Fluoropyrimidine Activity; Bladder Cancer	12	0	15	142.55	9.50333	1
TRUE	High	Master Protein	P25787	Proteasome subunit alpha type-2 [OS=Homo sapiens]	0	111.52	46	7	52	7	234	25.9	7.43	128.51	7	metabolic process;regulation of biological process;response to stimulus;transport	cytoplasm;cytosol;extracellular;nucleus;organelle lumen;proteasome	catalytic activity;protein binding	Pf00227, Pf10584	5683	ENSG00000256646.7; ENSG00000106588.10	PSMA2	7	Proteasome	Regulation of RAS by GAPs; CDT1 association with the CDC6:ORC:origin complex; Downstream TCR signaling; UCH proteinases; NIK-->noncanonical NF-kB signaling; Hh mutants that don't undergo autocatalytic processing are degraded by ERAD; SCF-beta-TrCP mediated degradation of Emi1; Neutrophil degranulation; Cross-presentation of soluble exogenous antigens (endosomes); Separation of Sister Chromatids; …	Proteasome Degradation	151	0	15.1	142.45	9.43377	1
TRUE	High	Master Protein	Q96A72	protein mago nashi homolog 2 [OS=Homo sapiens]	0.001	6.909	13	2	6	2	148	17.3	6.39	7.7	2	metabolic process;transport	nucleus;spliceosomal complex	protein binding;RNA binding	Pf02792	55110	ENSG00000111196.9	MAGOHB	12	Spliceosome; mRNA surveillance pathway; RNA transport	mRNA 3'-end processing; mRNA Splicing - Major Pathway; Cleavage of Growing Transcript in the Termination Region ; Regulation of expression of SLITs and ROBOs; Transport of Mature mRNA derived from an Intron-Containing Transcript; Nonsense Mediated Decay (NMD) enhanced by the Exon Junction Complex (EJC)		20	0	15.1	142.45	9.43377	1	Met-loss+Acetyl [N-Term]
TRUE	High	Master Protein	P17213	Bactericidal permeability-increasing protein [OS=Homo sapiens]	0	84.362	25	8	90	8	487	53.9	9.38	157.13	8	defense response;regulation of biological process;response to stimulus;transport	cytoplasm;extracellular;membrane;organelle lumen		Pf01273, Pf02886	671	ENSG00000101425.12	BPI	20		Antimicrobial peptides; Neutrophil degranulation; Toll Like Receptor 4 (TLR4) Cascade		6	0	15.1	142.4	9.43046	1
TRUE	High	Master Protein	P49720	proteasome subunit beta type-3 [OS=Homo sapiens]	0	46.988	31	5	50	5	205	22.9	6.55	98.02	5	metabolic process;regulation of biological process;response to stimulus;transport	cytoplasm;cytosol;nucleus;proteasome	catalytic activity;enzyme regulator activity;protein binding	Pf00227	5691	ENSG00000275903.2; ENSG00000277791.4	PSMB3	17; CHR_HSCHR17_7_CTG4	Proteasome	Regulation of RAS by GAPs; CDT1 association with the CDC6:ORC:origin complex; Downstream TCR signaling; UCH proteinases; NIK-->noncanonical NF-kB signaling; Hh mutants that don't undergo autocatalytic processing are degraded by ERAD; SCF-beta-TrCP mediated degradation of Emi1; Cross-presentation of soluble exogenous antigens (endosomes); Separation of Sister Chromatids; Vpu mediated degradation o…	Proteasome Degradation	150	0	15.3	142.35	9.30392	1
TRUE	High	Master Protein	O95197-3	Isoform 3 of Reticulon-3 [OS=Homo sapiens]	0.001	7.945	11	2	7	2	236	25.6	8.51	7.33	2	cell death;cell organization and biogenesis;transport	endoplasmic reticulum;membrane	protein binding	Pf02453	10313	ENSG00000133318.13	RTN3	11				0	0	15.3	142.35	9.30392	1
TRUE	High	Master Protein	P61916	Epididymal secretory protein E1 [OS=Homo sapiens]	0	92.149	55	7	203	7	151	16.6	7.65	431.42	7	metabolic process;regulation of biological process;response to stimulus;transport	endoplasmic reticulum;extracellular;organelle lumen;vacuole	protein binding;transporter activity	Pf02221	10577	ENSG00000119655.10	NPC2	14	Lysosome	Neutrophil degranulation; LDL clearance	TYROBP Causal Network	9	0	15.4	142.3	9.24026	1
TRUE	High	Master Protein	P05089	Arginase-1 [OS=Homo sapiens]	0	126.378	48	11	85	11	322	34.7	7.21	132.6	11	cell organization and biogenesis;defense response;metabolic process;regulation of biological process;response to stimulus;transport	cytoplasm;cytosol;extracellular;membrane;nucleus;organelle lumen	catalytic activity;metal ion binding	Pf00491	383	ENSG00000118520.14	ARG1	6	Arginine biosynthesis; Amoebiasis; Biosynthesis of amino acids; Metabolic pathways; Arginine and proline metabolism	Urea cycle; Neutrophil degranulation	Spinal Cord Injury; Amino Acid metabolism; Urea cycle and metabolism of amino groups	15	0	15.5	142.25	9.17742	1
TRUE	High	Master Protein	P28074-1	proteasome subunit beta type-5 [OS=Homo sapiens]	0	57.045	37	8	32	8	263	28.5	6.92	53.67	8	metabolic process;regulation of biological process;response to stimulus;transport	cytoplasm;cytosol;nucleus;proteasome	catalytic activity;protein binding	Pf00227	5693	ENSG00000100804.18	PSMB5	14	Proteasome	Regulation of RAS by GAPs; CDT1 association with the CDC6:ORC:origin complex; Downstream TCR signaling; UCH proteinases; NIK-->noncanonical NF-kB signaling; Hh mutants that don't undergo autocatalytic processing are degraded by ERAD; SCF-beta-TrCP mediated degradation of Emi1; Cross-presentation of soluble exogenous antigens (endosomes); Separation of Sister Chromatids; Vpu mediated degradation o…	Proteasome Degradation	150	0	15.5	142.25	9.17742	1
TRUE	High	Master Protein	P07358	Complement component C8 beta chain [OS=Homo sapiens]	0	55.04	26	11	21	11	591	67	8.13	29.48	11	defense response;metabolic process;regulation of biological process;response to stimulus	extracellular;membrane	protein binding	Pf00057, Pf01823	732		C8B	1	Amoebiasis; Prion diseases; Complement and coagulation cascades; Systemic lupus erythematosus	Terminal pathway of complement; Regulation of Complement cascade	Allograft Rejection; Complement Activation	11	0	15.6	142.25	9.11859	1
TRUE	High	Master Protein	P25024	C-X-C chemokine receptor type 1 [OS=Homo sapiens]	0.001	5.88	6	2	3	2	350	39.8	8.69	3.99	2	cellular component movement;defense response;metabolic process;regulation of biological process;response to stimulus;transport	membrane	protein binding;receptor activity;signal transducer activity	Pf00001	3577	ENSG00000163464.7	CXCR1	2	Endocytosis; Phospholipase D signaling pathway; Cytokine-cytokine receptor interaction; Epithelial cell signaling in Helicobacter pylori infection; Chemokine signaling pathway	Neutrophil degranulation; Chemokine receptors bind chemokines; G alpha (i) signalling events	GPCRs, Other; Peptide GPCRs; Differentiation Pathway; Hepatitis C and Hepatocellular Carcinoma; GPCRs, Class A Rhodopsin-like	21	0	15.7	142.25	9.06051	1
TRUE	High	Master Protein	Q9P258	Protein RCC2 [OS=Homo sapiens]	0	95.672	31	12	76	12	522	56	8.78	113.46	12	cell division;cell organization and biogenesis;regulation of biological process;response to stimulus	chromosome;cytoplasm;cytoskeleton;cytosol;membrane;nucleus	protein binding;RNA binding	Pf00415, Pf13540	55920	ENSG00000281540.2; ENSG00000179051.13	RCC2	1; CHR_HG2095_PATCH		Amplification of signal from unattached kinetochores via a MAD2 inhibitory signal; Separation of Sister Chromatids; Resolution of Sister Chromatid Cohesion; RHO GTPases Activate Formins		16	0	15.8	142.1	8.99367	1
TRUE	High	Master Protein	Q9UKK9	ADP-sugar pyrophosphatase [OS=Homo sapiens]	0	51.558	30	6	35	6	219	24.3	4.94	77.93	6	cell organization and biogenesis;metabolic process	cytosol;nucleus	catalytic activity;metal ion binding;protein binding;RNA binding	Pf00293	11164	ENSG00000165609.12	NUDT5	10	Purine metabolism	Phosphate bond hydrolysis by NUDT proteins		6	0	15.8	142.1	8.99367	1
TRUE	High	Master Protein	P56134	ATP synthase subunit f, mitochondrial [OS=Homo sapiens]	0	16.606	26	2	10	2	94	10.9	9.67	13.38	2	cell organization and biogenesis;metabolic process;transport	membrane;mitochondrion;nucleus	catalytic activity;transporter activity	Pf10206	9551	ENSG00000241468.7	ATP5J2	7	Oxidative phosphorylation; Metabolic pathways	Cristae formation; Formation of ATP by chemiosmotic coupling	Electron Transport Chain; Oxidative phosphorylation	11	0	15.9	142.05	8.93396	1
TRUE	High	Master Protein	Q00577	Transcriptional activator protein Pur-alpha [OS=Homo sapiens]	0	13.667	6	2	21	2	322	34.9	6.44	8.99	2	cell differentiation;metabolic process;regulation of biological process	cytoplasm;nucleus	DNA binding;protein binding;RNA binding;translation regulator activity	Pf04845	5813	ENSG00000185129.5	PURA	5			Exercise-induced Circadian Regulation	1	0	16.1	142	8.81988	1
TRUE	High	Master Protein	P01111	GTPase NRas [OS=Homo sapiens]	0	22.803	26	3	19	3	189	21.2	5.17	31.08	3	cellular component movement;metabolic process;regulation of biological process;response to stimulus;transport	Golgi;membrane	catalytic activity;nucleotide binding;protein binding	Pf00009, Pf00071, Pf02421, Pf08477	4893	ENSG00000213281.4	NRAS	1	Viral carcinogenesis; Serotonergic synapse; Longevity regulating pathway - multiple species; T cell receptor signaling pathway; Tight junction; Hepatitis B; Insulin signaling pathway; Central carbon metabolism in cancer; FoxO signaling pathway; Prolactin signaling pathway; MicroRNAs in cancer; Phospholipase D signaling pathway; Chronic myeloid leukemia; Neurotrophin signaling pathway; B cell rece…	Regulation of RAS by GAPs; SHC-mediated cascade:FGFR4; Signaling by FGFR4 in disease; FRS-mediated FGFR4 signaling; SHC1 events in ERBB4 signaling; NCAM signaling for neurite out-growth; DAP12 signaling; Neutrophil degranulation; GRB2 events in EGFR signaling; Signaling by BRAF and RAF fusions; Constitutive Signaling by EGFRvIII; Signaling by RAS mutants; CD209 (DC-SIGN) signaling; Signaling by h…	Signaling Pathways in Glioblastoma; RalA downstream regulated genes; TNF alpha Signaling Pathway; Aryl Hydrocarbon Receptor; Extracellular vesicle-mediated signaling in recipient cells; Rac1/Pak1/p38/MMP-2 pathway; G Protein Signaling Pathways; BDNF-TrkB Signaling; MAPK Signaling Pathway; PI3K-AKT-mTOR signaling pathway and therapeutic opportunities; Chemokine signaling pathway; Focal Adhesion-PI…	179	0	16.2	141.9	8.75926	1
TRUE	High	Master Protein	P06748	Nucleophosmin [OS=Homo sapiens]	0	141.527	29	7	111	7	294	32.6	4.78	271.86	7	cell growth;cell organization and biogenesis;cellular homeostasis;metabolic process;regulation of biological process;response to stimulus;transport	cytoplasm;cytoskeleton;cytosol;membrane;nucleus	DNA binding;enzyme regulator activity;protein binding;RNA binding	Pf03066	4869	ENSG00000181163.13	NPM1	5		Nuclear import of Rev protein; TFAP2A acts as a transcriptional repressor during retinoic acid induced cell differentiation; TP53 regulates transcription of additional cell cycle genes whose exact role in the p53 pathway remain uncertain; Deposition of new CENPA-containing nucleosomes at the centromere		18	0	16.2	141.9	8.75926	1
TRUE	High	Master Protein	P80723	Brain acid soluble protein 1 [OS=Homo sapiens]	0	15.597	20	3	6	3	227	22.7	4.63	12.4	3	cell differentiation;cell organization and biogenesis;regulation of biological process	cytoplasm;cytoskeleton;membrane;nucleus	DNA binding;protein binding		10409	ENSG00000176788.8	BASP1	5				0	0	16.2	141.9	8.75926	1
TRUE	High	Master Protein	P11234	Ras-related protein Ral-B [OS=Homo sapiens]	0	41.859	29	6	128	4	206	23.4	6.62	144.66	6	cell communication;cell death;cell division;regulation of biological process;response to stimulus	membrane;vacuole	catalytic activity;nucleotide binding;protein binding	Pf00025, Pf00071, Pf08477	5899	ENSG00000144118.13	RALB	2	Pancreatic cancer; Phospholipase D signaling pathway; Rap1 signaling pathway; Pathways in cancer; Ras signaling pathway	p38MAPK events	EGF/EGFR Signaling Pathway	13	4	16.4	141.8	8.64634	1
TRUE	High	Master Protein	P60953	Cell division control protein 42 homolog [OS=Homo sapiens]	0	56.591	42	7	28	6	191	21.2	6.55	42.44	7	cell communication;cell differentiation;cell division;cell organization and biogenesis;cellular component movement;coagulation;metabolic process;regulation of biological process;response to stimulus;transport	cytoplasm;cytoskeleton;cytosol;membrane;vacuole	catalytic activity;nucleotide binding;protein binding	Pf00025, Pf00071, Pf08477	998	ENSG00000070831.15	CDC42	1	Viral carcinogenesis; Endocytosis; T cell receptor signaling pathway; Tight junction; Pathogenic Escherichia coli infection; Pancreatic cancer; Neurotrophin signaling pathway; VEGF signaling pathway; Rap1 signaling pathway; MAPK signaling pathway; Pathways in cancer; AGE-RAGE signaling pathway in diabetic complications; Renal cell carcinoma; Focal adhesion; Proteoglycans in cancer; Salmonella inf…	RHO GTPases activate PAKs; G alpha (12/13) signalling events; DCC mediated attractive signaling; Gene and protein expression by JAK-STAT signaling after Interleukin-12 stimulation; RHO GTPases activate KTN1; Rho GTPase cycle; VEGFA-VEGFR2 Pathway; EGFR downregulation; RHO GTPases activate IQGAPs; Factors involved in megakaryocyte development and platelet production; CDO in myogenesis; EPHB-mediat…	Androgen receptor signaling pathway; Target Of Rapamycin (TOR) Signaling; Integrin-mediated Cell Adhesion; Integrated Breast Cancer Pathway; RANKL/RANK (Receptor activator of NFKB (ligand)) Signaling Pathway; Leptin signaling pathway; Regulation of Microtubule Cytoskeleton; Metastatic brain tumor; Pathogenic Escherichia coli infection; RalA downstream regulated genes; B Cell Receptor Signaling Pa…	102	1	16.4	141.75	8.64329	1
TRUE	High	Master Protein	Q14103	heterogeneous nuclear ribonucleoprotein D0 [OS=Homo sapiens]	0	36.688	22	7	43	7	355	38.4	7.81	44.52	7	metabolic process;regulation of biological process;response to stimulus	cytoplasm;cytosol;nucleus	DNA binding;protein binding;RNA binding	Pf00076, Pf13893, Pf14259	3184	ENSG00000138668.18	HNRNPD	4		mRNA Splicing - Major Pathway	mRNA Processing	5	0	16.5	141.7	8.58788	1
TRUE	High	Master Protein	Q08722	Leukocyte surface antigen CD47 [OS=Homo sapiens]	0	11.991	9	3	20	3	323	35.2	7.21	30.82	3	cell organization and biogenesis;cellular component movement;regulation of biological process;response to stimulus;transport	membrane	protein binding;receptor activity;signal transducer activity	Pf04549, Pf08204	961	ENSG00000196776.14	CD47	3	ECM-receptor interaction	Integrin cell surface interactions; Neutrophil degranulation; Cell surface interactions at the vascular wall; Signal regulatory protein family interactions	Spinal Cord Injury	11	0	16.6	141.7	8.53614	1
TRUE	High	Master Protein	O94903	Pyridoxal phosphate homeostasis protein [OS=Homo sapiens]	0	20.723	16	4	9	4	275	30.3	7.5	15.46	4		cytoplasm;mitochondrion		Pf01168	11212	ENSG00000147471.11	PROSC; PLPBP	8				0	0	16.7	141.65	8.48204	1
TRUE	High	Master Protein	P83731	60S ribosomal protein L24 [OS=Homo sapiens]	0.001	7.82	13	2	8	2	157	17.8	11.25	1.67	2	cell organization and biogenesis;cellular component movement;metabolic process;regulation of biological process;transport	cytoplasm;cytosol;membrane;ribosome	protein binding;RNA binding;structural molecule activity	Pf01246	6152	ENSG00000114391.12	RPL24	3	Ribosome	Peptide chain elongation; Eukaryotic Translation Termination; Viral mRNA Translation; L13a-mediated translational silencing of Ceruloplasmin expression; Nonsense Mediated Decay (NMD) independent of the Exon Junction Complex (EJC); Selenocysteine synthesis; Nonsense Mediated Decay (NMD) enhanced by the Exon Junction Complex (EJC); GTP hydrolysis and joining of the 60S ribosomal subunit; Major path…	Cytoplasmic Ribosomal Proteins	34	0	16.9	141.55	8.37574	1
TRUE	High	Master Protein	P49913	cathelicidin antimicrobial peptide [OS=Homo sapiens]	0	75.569	50	10	250	10	170	19.3	9.41	414.52	10	defense response;regulation of biological process;response to stimulus;transport	extracellular;organelle lumen	protein binding	Pf00666, Pf12153	820		CAMP	3	NOD-like receptor signaling pathway; Tuberculosis; Salivary secretion	Antimicrobial peptides; Neutrophil degranulation	Sterol Regulatory Element-Binding Proteins (SREBP) signalling	8	0	17.2	141.4	8.22093	1
TRUE	High	Master Protein	P16152	Carbonyl reductase [NADPH] 1 [OS=Homo sapiens]	0	74.753	57	11	37	8	277	30.4	8.32	64.82	11	cell differentiation;metabolic process	cytoplasm;cytosol	catalytic activity	Pf00106, Pf01370, Pf08659, Pf13561	873; 54093	ENSG00000159228.12	CBR1; SETD4	21	Metabolism of xenobiotics by cytochrome P450; Arachidonic acid metabolism; Chemical carcinogenesis; Metabolic pathways	Synthesis of Prostaglandins (PG) and Thromboxanes (TX)	NRF2 pathway	10	3	17.3	141.35	8.17052	1	Met-loss+Acetyl [N-Term]
TRUE	High	Master Protein	O75083	WD repeat-containing protein 1 [OS=Homo sapiens]	0	173.47	34	18	257	18	606	66.2	6.65	487.46	18	cell differentiation;cell organization and biogenesis;cellular component movement;metabolic process;regulation of biological process;transport	cytoplasm;cytoskeleton;cytosol;extracellular	protein binding	Pf00400, Pf04762, Pf08662, Pf14783	9948	ENSG00000071127.16	WDR1	4		Platelet degranulation	Hypertrophy Model	5	0	17.4	141.35	8.12356	1
TRUE	High	Master Protein	O75563	src kinase-associated phosphoprotein 2 [OS=Homo sapiens]	0	44.993	18	7	43	7	359	41.2	4.69	76.03	7	cell organization and biogenesis;regulation of biological process;response to stimulus	cytoplasm;cytosol;membrane	protein binding	Pf00018, Pf00169, Pf07653, Pf14604, Pf15413	8935	ENSG00000005020.12	SKAP2	7		Signal regulatory protein family interactions		2	0	17.4	141.35	8.12356	1
TRUE	High	Master Protein	P62318	small nuclear ribonucleoprotein sm d3 [OS=Homo sapiens]	0	38.216	32	3	43	3	126	13.9	10.32	84.15	3	cell organization and biogenesis;metabolic process;transport	cytoplasm;cytosol;nucleus;spliceosomal complex	protein binding;RNA binding	Pf01423	6634	ENSG00000100028.11	SNRPD3	22	Spliceosome; Systemic lupus erythematosus	SLBP independent Processing of Histone Pre-mRNAs; SLBP Dependent Processing of Replication-Dependent Histone Pre-mRNAs; mRNA Splicing - Major Pathway; mRNA Splicing - Minor Pathway; snRNP Assembly; Cleavage of Growing Transcript in the Termination Region	mRNA Processing	17	0	17.4	141.3	8.12069	1
TRUE	High	Master Protein	Q14677-1	Clathrin interactor 1 [OS=Homo sapiens]	0	30.298	7	3	20	3	625	68.2	6.42	43.68	3	cell organization and biogenesis;transport	cytoplasm;cytosol;Golgi;membrane	protein binding	Pf01417, Pf07651	9685	ENSG00000113282.13	CLINT1	5		Golgi Associated Vesicle Biogenesis		5	0	17.6	141.2	8.02273	1
TRUE	High	Master Protein	P51606-1	N-acylglucosamine 2-epimerase [OS=Homo sapiens]	0	14.975	7	3	10	3	427	48.8	6.37	21.4	3	metabolic process;regulation of biological process	cytosol	catalytic activity;enzyme regulator activity;nucleotide binding;protein binding	Pf07221	5973	ENSG00000102032.12	RENBP	X	Amino sugar and nucleotide sugar metabolism	Synthesis of UDP-N-acetyl-glucosamine		7	0	17.6	141.2	8.02273	1
TRUE	High	Master Protein	P04899-1	guanine nucleotide-binding protein G(i) subunit alpha-2 [OS=Homo sapiens]	0	159.507	48	13	223	8	355	40.4	5.54	401.62	13	cell division;cell proliferation;metabolic process;regulation of biological process;response to stimulus	cytoplasm;cytoskeleton;cytosol;membrane;nucleus	catalytic activity;metal ion binding;nucleotide binding;protein binding;signal transducer activity	Pf00025, Pf00503	2771	ENSG00000114353.16	GNAI2	3	Dopaminergic synapse; Chagas disease (American trypanosomiasis); Serotonergic synapse; Tight junction; Glutamatergic synapse; cGMP-PKG signaling pathway; Renin secretion; Rap1 signaling pathway; Progesterone-mediated oocyte maturation; Oxytocin signaling pathway; Circadian entrainment; Morphine addiction; Pathways in cancer; Gap junction; Adrenergic signaling in cardiomyocytes; Pertussis; Toxopla…	G alpha (z) signalling events; Cooperation of PDCL (PhLP1) and TRiC/CCT in G-protein beta folding; G alpha (s) signalling events; PLC beta mediated events; ADP signalling through P2Y purinoceptor 12; Adrenaline,noradrenaline inhibits insulin secretion; Adenylate cyclase inhibitory pathway; G-protein activation	Human Thyroid Stimulating Hormone (TSH) signaling pathway; Corticotropin-releasing hormone signaling pathway; Signal Transduction of S1P Receptor; G Protein Signaling Pathways; Chemokine signaling pathway; Calcium Regulation in the Cardiac Cell	70	6	17.7	141.15	7.97458	1
TRUE	High	Master Protein	P43121	Cell surface glycoprotein MUC18 [OS=Homo sapiens]	0.001	6.325	3	2	3	2	646	71.6	5.76	1.76	2	regulation of biological process	extracellular;membrane;nucleus	protein binding	Pf00047, Pf07679, Pf07686, Pf08205, Pf13895, Pf13927	4162	ENSG00000076706.16	MCAM	11				0	0	17.8	141.1	7.92697	1
TRUE	High	Master Protein	P09769	Tyrosine-protein kinase Fgr [OS=Homo sapiens]	0	34.605	19	8	14	7	529	59.4	5.59	14.03	8	cell differentiation;cellular component movement;defense response;metabolic process;regulation of biological process;response to stimulus;transport	cytoplasm;cytoskeleton;cytosol;extracellular;membrane;mitochondrion;organelle lumen	catalytic activity;nucleotide binding;protein binding	Pf00017, Pf00018, Pf00069, Pf07653, Pf07714, Pf14604	2268	ENSG00000000938.12	FGR	1	Epstein-Barr virus infection; Chemokine signaling pathway	FCGR activation; Neutrophil degranulation; Platelet sensitization by LDL	Focal Adhesion; Chemokine signaling pathway	12	0	18.1	140.95	7.78729	1
TRUE	High	Master Protein	P08631-1	Tyrosine-protein kinase HCK [OS=Homo sapiens]	0	26.09	9	4	10	3	526	59.6	6.7	16.72	4	cell differentiation;cell organization and biogenesis;cellular component movement;defense response;metabolic process;regulation of biological process;response to stimulus;transport	cytoplasm;cytoskeleton;cytosol;Golgi;membrane;nucleus;vacuole	catalytic activity;nucleotide binding;protein binding	Pf00017, Pf00018, Pf00069, Pf07653, Pf07714, Pf14604	3055	ENSG00000101336.13	HCK	20	Fc gamma R-mediated phagocytosis; Chemokine signaling pathway	Regulation of signaling by CBL; FCGR activation; Nef and signal transduction	IL-3 Signaling Pathway; Focal Adhesion; IL-6 signaling pathway; Chemokine signaling pathway; Microglia Pathogen Phagocytosis Pathway	21	0	18.3	140.85	7.69672	1
TRUE	High	Master Protein	P11171-1	protein 4.1 [OS=Homo sapiens]	0	12.674	3	2	3	2	864	97	5.58	5.38	2	cell division;cell organization and biogenesis;regulation of biological process;transport	cytoplasm;cytoskeleton;cytosol;membrane;nucleus	protein binding;structural molecule activity	Pf00373, Pf04382, Pf05902, Pf08736, Pf09379, Pf09380	2035	ENSG00000159023.19	EPB41	1	Tight junction	Neurexins and neuroligins		4	0	18.3	140.85	7.69672	1
TRUE	High	Master Protein	P46977	Dolichyl-diphosphooligosaccharide--protein glycosyltransferase subunit STT3A [OS=Homo sapiens]	0	9.7	4	3	6	3	705	80.5	8.07	2.39	3	metabolic process	endoplasmic reticulum;membrane	catalytic activity;metal ion binding;protein binding	Pf02516	3703	ENSG00000134910.12	STT3A	11	N-Glycan biosynthesis; Protein processing in endoplasmic reticulum; Metabolic pathways	Asparagine N-linked glycosylation		6	0	18.4	140.8	7.65217	1
TRUE	High	Master Protein	O14672	Disintegrin and metalloproteinase domain-containing protein 10 [OS=Homo sapiens]	0	24.405	9	6	14	6	748	84.1	7.77	19.97	6	cell communication;cell organization and biogenesis;metabolic process;regulation of biological process;response to stimulus;transport	cell surface;cytoplasm;Golgi;membrane;nucleus;organelle lumen	catalytic activity;metal ion binding;protein binding	Pf00200, Pf01421, Pf01562, Pf12785, Pf13574, Pf13582, Pf13583, Pf13688	102	ENSG00000137845.14	ADAM10	15	Alzheimer's disease; Epithelial cell signaling in Helicobacter pylori infection	Collagen degradation; Post-translational protein phosphorylation; Activated NOTCH1 Transmits Signal to the Nucleus; Regulation of Insulin-like Growth Factor (IGF) transport and uptake by Insulin-like Growth Factor Binding Proteins (IGFBPs); Constitutive Signaling by NOTCH1 t(7;9)(NOTCH1:M1580_K2555) Translocation Mutant; Signaling by NOTCH4; Constitutive Signaling by NOTCH1 HD+PEST Domain Mutants…	Alzheimers Disease; Copper homeostasis; Canonical and Non-canonical Notch signaling; Hypertrophy Model	41	0	18.6	140.7	7.56452	1
TRUE	High	Master Protein	O96019-1	Actin-like protein 6A [OS=Homo sapiens]	0	21.737	11	4	8	4	429	47.4	5.6	9.47	4	cell organization and biogenesis;metabolic process;regulation of biological process;response to stimulus	membrane;nucleus	DNA binding;protein binding	Pf00022	86	ENSG00000136518.16	ACTL6A	3		RUNX1 interacts with co-factors whose precise effect on RUNX1 targets is not known; UCH proteinases; DNA Damage Recognition in GG-NER; RMTs methylate histone arginines; HATs acetylate histones	Gastric Cancer Network 1	18	0	18.6	140.7	7.56452	1
TRUE	High	Master Protein	Q8WVY7	Ubiquitin-like domain-containing CTD phosphatase 1 [OS=Homo sapiens]	0.001	9.224	8	3	6	3	318	36.8	6.46	4.02	3	metabolic process	nucleus	catalytic activity;protein binding	Pf00240, Pf03031	134510	ENSG00000164332.7	UBLCP1	5				0	0	18.8	140.55	7.47606	1
TRUE	High	Master Protein	P13073	Cytochrome c oxidase subunit 4 isoform 1, mitochondrial [OS=Homo sapiens]	0	12.451	24	4	9	4	169	19.6	9.51	7.11	4	metabolic process;response to stimulus;transport	membrane;mitochondrion;nucleus	catalytic activity;protein binding;transporter activity	Pf02936	1327	ENSG00000131143.8	COX4I1	16	Huntington's disease; Parkinson's disease; Alzheimer's disease; Oxidative phosphorylation; Non-alcoholic fatty liver disease (NAFLD); Metabolic pathways; Cardiac muscle contraction	TP53 Regulates Metabolic Genes; Respiratory electron transport	Electron Transport Chain	17	0	18.9	140.55	7.43651	1
TRUE	High	Master Protein	P20810-1	Calpastatin [OS=Homo sapiens]	0.003	5.022	2	2	9	2	708	76.5	5.07	9.54	2	regulation of biological process	cytosol;endoplasmic reticulum;membrane	enzyme regulator activity;protein binding;RNA binding	Pf00748	831	ENSG00000153113.23	CAST	5		Degradation of the extracellular matrix; Deregulated CDK5 triggers multiple neurodegenerative pathways in Alzheimer's disease models		5	0	18.9	140.55	7.43651	1
TRUE	High	Master Protein	P27824	Calnexin [OS=Homo sapiens]	0	149.958	27	16	153	16	592	67.5	4.6	370.12	16	metabolic process;regulation of biological process;response to stimulus;transport	cytoplasm;endoplasmic reticulum;membrane;organelle lumen;ribosome	metal ion binding;protein binding;RNA binding	Pf00262	821	ENSG00000127022.14; ENSG00000283777.1	CANX	5; CHR_HG30_PATCH	Protein processing in endoplasmic reticulum; HTLV-I infection; Phagosome; Thyroid hormone synthesis; Antigen processing and presentation	Assembly of Viral Components at the Budding Site; Antigen Presentation: Folding, assembly and peptide loading of class I MHC; Interleukin-35 Signalling; Calnexin/calreticulin cycle; MHC class II antigen presentation		25	0	18.9	140.5	7.43386	1
TRUE	High	Master Protein	O43813	LanC-like protein 1 [OS=Homo sapiens]	0	14.89	12	3	5	3	399	45.3	7.75	4.18	3	regulation of biological process;response to stimulus	cytoplasm;membrane	metal ion binding;protein binding;receptor activity;signal transducer activity	Pf05147	10314	ENSG00000115365.11	LANCL1	2				0	0	19	140.55	7.39737	1
TRUE	High	Master Protein	Q9Y333	U6 snRNA-associated Sm-like protein LSm2 [OS=Homo sapiens]	0	35.05	60	4	24	4	95	10.8	6.52	59	4	metabolic process	cytosol;nucleus;spliceosomal complex	protein binding;RNA binding	Pf01423	57819	ENSG00000204392.10; ENSG00000236826.7; ENSG00000231502.6; ENSG00000224979.6; ENSG00000172850.11; ENSG00000225998.6	LSM2	6; CHR_HSCHR6_MHC_COX_CTG1; CHR_HSCHR6_MHC_DBB_CTG1; CHR_HSCHR6_MHC_APD_CTG1; CHR_HSCHR6_MHC_QBL_CTG1; CHR_HSCHR6_MHC_MCF_CTG1	Spliceosome; RNA degradation	mRNA Splicing - Major Pathway; mRNA Splicing - Minor Pathway; mRNA decay by 5' to 3' exoribonuclease	mRNA Processing	10	0	19	140.5	7.39474	1
TRUE	High	Master Protein	P25789	Proteasome subunit alpha type-4 [OS=Homo sapiens]	0	101.369	39	8	103	8	261	29.5	7.72	228.88	8	metabolic process;regulation of biological process;response to stimulus;transport	cytoplasm;cytosol;nucleus;proteasome	catalytic activity;protein binding	Pf00227, Pf10584	5685	ENSG00000041357.15	PSMA4	15	Proteasome	Regulation of RAS by GAPs; CDT1 association with the CDC6:ORC:origin complex; Downstream TCR signaling; UCH proteinases; NIK-->noncanonical NF-kB signaling; Hh mutants that don't undergo autocatalytic processing are degraded by ERAD; SCF-beta-TrCP mediated degradation of Emi1; Cross-presentation of soluble exogenous antigens (endosomes); Separation of Sister Chromatids; Vpu mediated degradation o…	Proteasome Degradation; Exercise-induced Circadian Regulation	151	0	19.1	140.45	7.3534	1
TRUE	High	Master Protein	P16615	Sarcoplasmic/endoplasmic reticulum calcium ATPase 2 [OS=Homo sapiens]	0	41.67	9	7	12	5	1042	114.7	5.34	17.78	7	cell organization and biogenesis;cellular homeostasis;regulation of biological process;response to stimulus;transport	endoplasmic reticulum;membrane	catalytic activity;metal ion binding;nucleotide binding;protein binding;transporter activity	Pf00122, Pf00689, Pf00690, Pf00702, Pf08282, Pf12710, Pf13246	488	ENSG00000174437.16	ATP2A2	12	Arrhythmogenic right ventricular cardiomyopathy (ARVC); Dilated cardiomyopathy; cGMP-PKG signaling pathway; Thyroid hormone signaling pathway; Adrenergic signaling in cardiomyocytes; Pancreatic secretion; Alzheimer's disease; Cardiac muscle contraction; cAMP signaling pathway; Calcium signaling pathway; Hypertrophic cardiomyopathy (HCM)	Ion homeostasis; Pre-NOTCH Processing in Golgi; Ion transport by P-type ATPases; Reduction of cytosolic Ca++ levels	Alzheimers Disease; Arrhythmogenic Right Ventricular Cardiomyopathy; Endothelin Pathways; Myometrial Relaxation and Contraction Pathways; Calcium Regulation in the Cardiac Cell	30	0	19.1	140.45	7.3534	1
TRUE	High	Master Protein	Q9H477	ribokinase [OS=Homo sapiens]	0	28.4	18	5	26	5	322	34.1	5.05	22.73	5	metabolic process	cytoplasm;cytosol;nucleus	catalytic activity;metal ion binding;nucleotide binding;protein binding	Pf00294, Pf08543	64080	ENSG00000171174.13	RBKS	2	Pentose phosphate pathway	Pentose phosphate pathway (hexose monophosphate shunt)		4	0	19.1	140.45	7.3534	1
TRUE	High	Master Protein	P50583	Bis(5'-nucleosyl)-tetraphosphatase [asymmetrical] [OS=Homo sapiens]	0.001	8.559	16	2	2	2	147	16.8	5.35	5.33	2	cell death;metabolic process;response to stimulus	mitochondrion;organelle lumen	catalytic activity;nucleotide binding;protein binding	Pf00293	318	ENSG00000164978.17	NUDT2	9	Purine metabolism; Pyrimidine metabolism	Detoxification of Reactive Oxygen Species		5	0	19.2	140.4	7.3125	1
TRUE	High	Master Protein	P62314	Small nuclear ribonucleoprotein Sm D1 [OS=Homo sapiens]	0	48.073	37	4	30	4	119	13.3	11.56	65.46	4	cell organization and biogenesis;metabolic process;transport	cytoplasm;cytosol;nucleus;spliceosomal complex	protein binding;RNA binding	Pf01423	6632	ENSG00000167088.10	SNRPD1	18	Spliceosome; Systemic lupus erythematosus	snRNP Assembly; mRNA Splicing - Major Pathway; mRNA Splicing - Minor Pathway	mRNA Processing	10	0	19.2	140.4	7.3125	1
TRUE	High	Master Protein	Q14165	Malectin [OS=Homo sapiens]	0	32.831	19	5	21	5	292	32.2	5.41	22.81	5	metabolic process;transport	endoplasmic reticulum;membrane	protein binding	Pf11721	9761	ENSG00000110917.7	MLEC	12		Neutrophil degranulation; N-glycan trimming in the ER and Calnexin/Calreticulin cycle		7	0	19.2	140.4	7.3125	1
TRUE	High	Master Protein	O14818-1	Proteasome subunit alpha type-7 [OS=Homo sapiens]	0	113.871	55	11	151	7	248	27.9	8.46	269.67	11	metabolic process;regulation of biological process;response to stimulus;transport	cytoplasm;cytosol;nucleus;proteasome	catalytic activity;nucleotide binding;protein binding	Pf00227, Pf10584	5688	ENSG00000101182.14	PSMA7	20	Proteasome	Regulation of RAS by GAPs; CDT1 association with the CDC6:ORC:origin complex; Downstream TCR signaling; UCH proteinases; NIK-->noncanonical NF-kB signaling; Hh mutants that don't undergo autocatalytic processing are degraded by ERAD; SCF-beta-TrCP mediated degradation of Emi1; Cross-presentation of soluble exogenous antigens (endosomes); Separation of Sister Chromatids; Vpu mediated degradation o…	Proteasome Degradation	150	4	19.3	140.35	7.27202	1
TRUE	High	Master Protein	P00558	phosphoglycerate kinase 1 [OS=Homo sapiens]	0	94.166	36	11	64	11	417	44.6	8.1	112.74	11	cell differentiation;metabolic process;regulation of biological process;response to stimulus	cytoplasm;cytosol;membrane	catalytic activity;nucleotide binding;protein binding	Pf00162	5230	ENSG00000102144.13	PGK1	X	HIF-1 signaling pathway; Carbon metabolism; Glycolysis / Gluconeogenesis; Biosynthesis of amino acids; Metabolic pathways	Gluconeogenesis; Glycolysis	Cori Cycle; Photodynamic therapy-induced HIF-1 survival signaling; Glycolysis and Gluconeogenesis	13	0	19.3	140.35	7.27202	1
TRUE	High	Master Protein	Q9Y394	Dehydrogenase/reductase SDR family member 7 [OS=Homo sapiens]	0	28.82	19	5	14	5	339	38.3	8.32	34.23	5	metabolic process	membrane	catalytic activity	Pf00106, Pf08659, Pf13561	51635	ENSG00000100612.13	DHRS7	14				0	0	19.5	140.3	7.19487	1
TRUE	High	Master Protein	O15393	Transmembrane protease serine 2 [OS=Homo sapiens]	0.001	8.999	5	3	6	3	492	53.8	7.81	3.84	3	metabolic process;regulation of biological process;transport	extracellular;membrane	catalytic activity;protein binding;receptor activity	Pf00057, Pf00089, Pf00530, Pf09342, Pf15494	7113	ENSG00000184012.11	TMPRSS2	21	Transcriptional misregulation in cancer; Influenza A			2	0	19.5	140.25	7.19231	1
TRUE	High	Master Protein	P50552	Vasodilator-stimulated phosphoprotein [OS=Homo sapiens]	0	74.594	19	8	35	8	380	39.8	8.94	74.81	8	cell organization and biogenesis;cellular component movement;regulation of biological process	cytoplasm;cytoskeleton;cytosol;membrane	protein binding	Pf00568	7408	ENSG00000125753.13	VASP	19	cGMP-PKG signaling pathway; Rap1 signaling pathway; Focal adhesion; Leukocyte transendothelial migration; Fc gamma R-mediated phagocytosis; Platelet activation	Cell-extracellular matrix interactions; Generation of second messenger molecules; Signaling by ROBO receptors	Integrin-mediated Cell Adhesion; Focal Adhesion	18	0	19.6	140.2	7.15306	1	Met-loss+Acetyl [N-Term]
TRUE	High	Master Protein	P51858	hepatoma-derived growth factor [OS=Homo sapiens]	0	44.001	29	6	35	6	240	26.8	4.73	47.82	6	cell proliferation;metabolic process;regulation of biological process;response to stimulus	cytoplasm;extracellular;nucleus	DNA binding;nucleotide binding;protein binding;RNA binding	Pf00855	3068	ENSG00000143321.18	HDGF	1		XBP1(S) activates chaperone genes		4	0	19.9	140.05	7.03769	1
TRUE	High	Master Protein	Q1KMD3	heterogeneous nuclear ribonucleoprotein U-like protein 2 [OS=Homo sapiens]	0	93.996	20	14	90	14	747	85.1	4.91	131.56	14		membrane;nucleus	protein binding;RNA binding	Pf00622, Pf02037, Pf08433, Pf13671	221092	ENSG00000214753.2	HNRNPUL2	11				0	0	20	140	7	1
TRUE	High	Master Protein	Q6ZN66	Guanylate-binding protein 6 [OS=Homo sapiens]	0	17.738	7	4	7	4	633	72.4	6.37	12.38	4	defense response;response to stimulus		catalytic activity;nucleotide binding	Pf02263, Pf02841, Pf05879, Pf10359	163351	ENSG00000183347.14	GBP6	1		Interferon gamma signaling		4	0	20	140	7	1
TRUE	High	Master Protein	P05091	Aldehyde dehydrogenase, mitochondrial [OS=Homo sapiens]	0	25.667	15	7	17	6	517	56.3	7.05	23.43	7	metabolic process	mitochondrion;organelle lumen	catalytic activity;nucleotide binding	Pf00171	217	ENSG00000111275.12	ALDH2	12	Fatty acid degradation; Ascorbate and aldarate metabolism; Lysine degradation; Histidine metabolism; beta-Alanine metabolism; Pyruvate metabolism; Glycerolipid metabolism; Glycolysis / Gluconeogenesis; Pentose and glucuronate interconversions; Metabolic pathways; Tryptophan metabolism; Arginine and proline metabolism; Valine, leucine and isoleucine degradation	Ethanol oxidation; Metabolism of serotonin	Fatty Acid Omega Oxidation; Tryptophan metabolism	24	0	20.2	139.9	6.92574	1
TRUE	High	Master Protein	P30046	D-dopachrome decarboxylase [OS=Homo sapiens]	0	39.701	51	5	46	5	118	12.7	7.3	71.25	5	metabolic process;regulation of biological process	cytoplasm	catalytic activity;protein binding	Pf01187	1652	ENSG00000099977.13; ENSG00000275003.3	DDT	22; CHR_HSCHR22_1_CTG7				0	0	20.4	139.8	6.85294	1	Met-loss [N-Term]
TRUE	High	Master Protein	O75347	Tubulin-specific chaperone A [OS=Homo sapiens]	0	23.697	42	6	40	6	108	12.8	5.29	49.97	6	cell organization and biogenesis;metabolic process	cytoplasm;cytoskeleton	protein binding;RNA binding	Pf02970	6902	ENSG00000171530.13	TBCA	5		Post-chaperonin tubulin folding pathway		3	0	20.4	139.8	6.85294	1
TRUE	High	Master Protein	Q99536	Synaptic vesicle membrane protein VAT-1 homolog [OS=Homo sapiens]	0	37.181	18	4	13	4	393	41.9	6.29	38.58	4	metabolic process;regulation of biological process;transport	cytoplasm;extracellular;membrane;mitochondrion;organelle lumen	catalytic activity;metal ion binding	Pf00107, Pf08240, Pf13602	10493	ENSG00000108828.15	VAT1	17		Neutrophil degranulation		3	0	20.5	139.8	6.81951	1
TRUE	High	Master Protein	Q9NQW7-1	xaa-Pro aminopeptidase 1 [OS=Homo sapiens]	0	34.634	13	7	22	7	623	69.9	5.67	36.11	7	metabolic process	cytoplasm;cytosol	catalytic activity;metal ion binding;protein binding	Pf00557, Pf01321	7511		XPNPEP1	10				0	0	20.5	139.7	6.81463	1
TRUE	High	Master Protein	Q16719	kynureninase [OS=Homo sapiens]	0	67.222	26	9	46	9	465	52.3	7.03	87.56	9	metabolic process;response to stimulus	cytoplasm;cytosol;mitochondrion	catalytic activity;protein binding	Pf00266	8942	ENSG00000115919.14	KYNU	2	Metabolic pathways; Tryptophan metabolism	Tryptophan catabolism	Selenium Micronutrient Network; NAD Biosynthesis II (from tryptophan); Tryptophan metabolism	9	0	20.6	139.75	6.78398	1
TRUE	High	Master Protein	O75874	Isocitrate dehydrogenase [NADP] cytoplasmic [OS=Homo sapiens]	0	158.561	55	17	163	16	414	46.6	7.01	256.06	17	metabolic process;regulation of biological process;response to stimulus;transport	cytoplasm;cytosol;extracellular;mitochondrion;organelle lumen	catalytic activity;metal ion binding;nucleotide binding;protein binding	Pf00180	3417	ENSG00000138413.13	IDH1	2	Peroxisome; Citrate cycle (TCA cycle); Central carbon metabolism in cancer; Carbon metabolism; Glutathione metabolism; Biosynthesis of amino acids; 2-Oxocarboxylic acid metabolism; Metabolic pathways	Neutrophil degranulation; NADPH regeneration; Abnormal conversion of 2-oxoglutarate to 2-hydroxyglutarate	Glutathione metabolism; TCA Cycle and Deficiency of Pyruvate Dehydrogenase complex (PDHc); Amino Acid metabolism	21	1	20.7	139.6	6.74396	1
TRUE	High	Master Protein	Q00839	Heterogeneous nuclear ribonucleoprotein U [OS=Homo sapiens]	0	13.662	4	3	13	3	825	90.5	6	12.48	3	cell differentiation;metabolic process;regulation of biological process;response to stimulus	cell surface;chromosome;cytoplasm;membrane;nucleus;spliceosomal complex	DNA binding;nucleotide binding;protein binding;RNA binding	Pf00622, Pf13671	3192	ENSG00000153187.18	HNRNPU	1	Spliceosome	mRNA Splicing - Major Pathway	mRNA Processing	6	0	20.8	139.6	6.71154	1
TRUE	High	Master Protein	Q16186	Proteasomal ubiquitin receptor ADRM1 [OS=Homo sapiens]	0	23.937	11	3	14	3	407	42.1	5.07	22.78	3	cell organization and biogenesis;metabolic process;regulation of biological process	cytoplasm;cytosol;membrane;nucleus;proteasome	enzyme regulator activity;protein binding	Pf04683	11047	ENSG00000130706.12	ADRM1	20		UCH proteinases; Ub-specific processing proteases		5	0	20.9	139.55	6.67703	1	Met-loss+Acetyl [N-Term]
TRUE	High	Master Protein	Q04756	Hepatocyte growtH factor activator [OS=Homo sapiens]	0	33.044	13	7	26	7	655	70.6	7.24	43.51	7	metabolic process	cytosol;extracellular	catalytic activity	Pf00039, Pf00040, Pf00051, Pf00089, Pf09342	3083	ENSG00000109758.8	HGFAC	4		MET Receptor Activation		4	0	21	139.55	6.64524	1
TRUE	High	Master Protein	Q9HDC9	Adipocyte plasma membrane-associated protein [OS=Homo sapiens]	0	131.012	38	13	122	13	416	46.5	6.16	186.14	13	metabolic process	cell surface;endoplasmic reticulum;membrane	catalytic activity	Pf03088, Pf08450	57136	ENSG00000101474.11	APMAP	20				0	0	21	139.5	6.64286	1
TRUE	High	Master Protein	P19367-1	Hexokinase-1 [OS=Homo sapiens]	0	176.644	33	26	132	25	917	102.4	6.8	232.48	26	cellular homeostasis;metabolic process;regulation of biological process	cytosol;membrane;mitochondrion	catalytic activity;nucleotide binding;protein binding	Pf00349, Pf03727	3098	ENSG00000156515.21	HK1	10	Insulin signaling pathway; HIF-1 signaling pathway; Central carbon metabolism in cancer; Carbon metabolism; Galactose metabolism; Type II diabetes mellitus; Neomycin, kanamycin and gentamicin biosynthesis; Starch and sucrose metabolism; Fructose and mannose metabolism; Glycolysis / Gluconeogenesis; Carbohydrate digestion and absorption; Amino sugar and nucleotide sugar metabolism; Metabolic pathw…	Glycolysis; Defective HK1 causes hexokinase deficiency (HK deficiency)	Cori Cycle; Photodynamic therapy-induced HIF-1 survival signaling; Glycolysis and Gluconeogenesis; Glucuronidation	25	1	21.2	139.4	6.57547	1
TRUE	High	Master Protein	O75477	erlin-1 [OS=Homo sapiens]	0	29.665	20	7	29	4	346	38.9	7.87	28.61	7	metabolic process;regulation of biological process;response to stimulus;transport	endoplasmic reticulum;membrane	protein binding	Pf01145	10613		ERLIN1	10		ABC-family proteins mediated transport; Defective CFTR causes cystic fibrosis		6	3	21.3	139.35	6.54225	1
TRUE	High	Master Protein	Q9H3S4	Thiamin pyrophosphokinase 1 [OS=Homo sapiens]	0	12.665	11	2	5	2	243	27.2	5.2	11.64	2	metabolic process	cytosol	catalytic activity;nucleotide binding	Pf04263, Pf04265	27010	ENSG00000196511.14	TPK1	7	Thiamine metabolism; Metabolic pathways	Vitamin B1 (thiamin) metabolism		6	0	21.3	139.35	6.54225	1
TRUE	High	Master Protein	P62316	Small nuclear ribonucleoprotein Sm D2 [OS=Homo sapiens]	0	53.997	49	6	52	6	118	13.5	9.91	119.81	6	cell organization and biogenesis;metabolic process;transport	cytoplasm;cytosol;nucleus;spliceosomal complex	protein binding;RNA binding	Pf01423	6633	ENSG00000125743.10	SNRPD2	19	Spliceosome	snRNP Assembly; mRNA Splicing - Major Pathway; mRNA Splicing - Minor Pathway	mRNA Processing	9	0	21.5	139.25	6.47674	1
TRUE	High	Master Protein	Q5JS37	NHL repeat-containing protein 3 [OS=Homo sapiens]	0	41.527	24	6	26	6	347	38.3	6.43	39.88	6	transport	extracellular;organelle lumen	protein binding	Pf01436	387921	ENSG00000188811.13	NHLRC3	13		Neutrophil degranulation		3	0	21.5	139.25	6.47674	1
TRUE	High	Master Protein	O43390-1	heterogeneous nuclear ribonucleoprotein r [OS=Homo sapiens]	0	44.431	15	8	29	5	633	70.9	8.13	25.23	8	metabolic process;regulation of biological process	cytoplasm;endoplasmic reticulum;nucleus;spliceosomal complex	protein binding;RNA binding	Pf00076, Pf13893, Pf14259	10236	ENSG00000282958.1; ENSG00000125944.18	HNRNPR	1; CHR_HSCHR1_4_CTG3		mRNA Splicing - Major Pathway	mRNA Processing	5	0	21.5	139.2	6.47442	1
TRUE	High	Master Protein	O00764-1	Pyridoxal kinase [OS=Homo sapiens]	0	110.129	44	11	80	11	312	35.1	6.13	122.7	11	cell proliferation;metabolic process;transport	cytoplasm;cytosol;extracellular;nucleus;organelle lumen	catalytic activity;metal ion binding;nucleotide binding;protein binding	Pf00294, Pf08543	8566	ENSG00000160209.18	PDXK	21	Vitamin B6 metabolism; Metabolic pathways	Vitamins B6 activation to pyridoxal phosphate; Neutrophil degranulation		9	0	21.6	139.2	6.44444	1
TRUE	High	Master Protein	O14617-1	AP-3 complex subunit delta-1 [OS=Homo sapiens]	0	9.586	2	2	2	2	1153	130.1	8.48	2.55	2	cell organization and biogenesis;cellular component movement;metabolic process;regulation of biological process;transport	cytoplasm;Golgi;membrane	transporter activity	Pf01602, Pf06375	8943	ENSG00000065000.15	AP3D1	19	Lysosome			1	0	21.6	139.2	6.44444	1
TRUE	High	Master Protein	P43307	Translocon-associated protein subunit alpha [OS=Homo sapiens]	0	13.729	12	3	11	3	286	32.2	4.49	6.71	3	cell organization and biogenesis;regulation of biological process;transport	endoplasmic reticulum;membrane	protein binding	Pf03896	6745	ENSG00000124783.12	SSR1	6	Protein processing in endoplasmic reticulum	XBP1(S) activates chaperone genes; SRP-dependent cotranslational protein targeting to membrane		7	0	21.7	139.15	6.41244	1
TRUE	High	Master Protein	Q86X76	Deaminated glutathione amidase [OS=Homo sapiens]	0	11.081	8	2	4	2	327	35.9	7.74	6.87	2	metabolic process	cytoplasm;mitochondrion;nucleus	catalytic activity	Pf00795	4817	ENSG00000158793.13	NIT1	1				0	0	21.7	139.15	6.41244	1
TRUE	High	Master Protein	P08754	Guanine nucleotide-binding protein G(k) subunit alpha [OS=Homo sapiens]	0	78.682	29	9	132	4	354	40.5	5.69	177.97	9	cell division;cell organization and biogenesis;metabolic process;regulation of biological process;response to stimulus;transport	cytoplasm;cytoskeleton;Golgi;membrane;nucleus	catalytic activity;metal ion binding;nucleotide binding;protein binding;signal transducer activity	Pf00025, Pf00503	2773	ENSG00000065135.10	GNAI3	1	Dopaminergic synapse; Chagas disease (American trypanosomiasis); Serotonergic synapse; Tight junction; Glutamatergic synapse; cGMP-PKG signaling pathway; Renin secretion; Rap1 signaling pathway; Progesterone-mediated oocyte maturation; Oxytocin signaling pathway; Circadian entrainment; Morphine addiction; Pathways in cancer; Gap junction; Adrenergic signaling in cardiomyocytes; Pertussis; Toxopla…	G alpha (z) signalling events; Cooperation of PDCL (PhLP1) and TRiC/CCT in G-protein beta folding; G alpha (s) signalling events; PLC beta mediated events; ADP signalling through P2Y purinoceptor 12; Adenylate cyclase inhibitory pathway; G-protein activation	Human Thyroid Stimulating Hormone (TSH) signaling pathway; Signal Transduction of S1P Receptor; G Protein Signaling Pathways; Chemokine signaling pathway; Calcium Regulation in the Cardiac Cell	65	0	21.7	139.1	6.41014	1
TRUE	High	Master Protein	P02654	Apolipoprotein C-I [OS=Homo sapiens]	0.003	4.884	22	2	4	2	83	9.3	8.47	3.64	2	cell organization and biogenesis;metabolic process;regulation of biological process;transport	endoplasmic reticulum;extracellular	enzyme regulator activity	Pf04691	341	ENSG00000130208.9	APOC1	19		VLDL clearance; VLDL assembly	Statin Pathway	7	0	21.7	139.1	6.41014	1
TRUE	High	Master Protein	O96000	NADH dehydrogenase [ubiquinone] 1 beta subcomplex subunit 10 [OS=Homo sapiens]	0.001	7.99	21	3	4	3	172	20.8	8.48	5.98	3	cell organization and biogenesis;metabolic process;transport	membrane;mitochondrion	catalytic activity;protein binding	Pf10249	4716	ENSG00000140990.14	NDUFB10	16	Huntington's disease; Parkinson's disease; Alzheimer's disease; Oxidative phosphorylation; Non-alcoholic fatty liver disease (NAFLD); Metabolic pathways	Complex I biogenesis	Electron Transport Chain; Oxidative phosphorylation	13	0	21.9	139.05	6.34932	1
TRUE	High	Master Protein	P16035	Metalloproteinase inhibitor 2 [OS=Homo sapiens]	0	38.984	34	6	22	6	220	24.4	7.49	43.7	6	cell organization and biogenesis;regulation of biological process;response to stimulus;transport	cell surface;extracellular;organelle lumen	enzyme regulator activity;metal ion binding;protein binding	Pf00965	7077	ENSG00000035862.12	TIMP2	17		Activation of Matrix Metalloproteinases; Neutrophil degranulation	Matrix Metalloproteinases; Angiogenesis; IL1 and megakaryocytes in obesity	9	0	22.2	138.9	6.25676	1
TRUE	High	Master Protein	P01714	Immunoglobulin lambda variable 3-19 [OS=Homo sapiens]	0	23.548	44	3	70	3	112	12	4.96	100.46	3	cellular component movement;metabolic process;regulation of biological process;response to stimulus;transport	extracellular;membrane	catalytic activity	Pf07679, Pf07686	28797	ENSG00000211663.2	IGLV3-19	22		FCERI mediated Ca+2 mobilization; Scavenging of heme from plasma; Classical antibody-mediated complement activation; FCERI mediated MAPK activation; FCERI mediated NF-kB activation; CD22 mediated BCR regulation; Regulation of Complement cascade; Immunoregulatory interactions between a Lymphoid and a non-Lymphoid cell; Cell surface interactions at the vascular wall; FCGR activation; Regulation of …		26	0	22.4	138.8	6.19643	1
TRUE	High	Master Protein	P58546	Myotrophin [OS=Homo sapiens]	0	14.1	22	2	5	2	118	12.9	5.52	11.16	2	cell differentiation;cell organization and biogenesis;metabolic process;regulation of biological process;response to stimulus	cytoplasm;cytosol;nucleus	DNA binding;protein binding	Pf00023, Pf12796, Pf13606, Pf13637, Pf13857	767558; 136319	ENSG00000105887.10	LUZP6; MTPN	7				0	0	22.5	138.75	6.16667	1
TRUE	High	Master Protein	O00560-1	Syntenin-1 [OS=Homo sapiens]	0	34.321	17	3	27	3	298	32.4	7.53	53.76	3	cell communication;cell organization and biogenesis;regulation of biological process;response to stimulus;transport	cytoplasm;cytoskeleton;cytosol;endoplasmic reticulum;extracellular;membrane;nucleus;organelle lumen	protein binding	Pf00595, Pf13180	6386	ENSG00000137575.11	SDCBP	8		Ephrin signaling; Neutrophil degranulation; Neurofascin interactions	Ectoderm Differentiation	10	0	22.6	138.75	6.13938	1
TRUE	High	Master Protein	P02745	Complement C1q subcomponent subunit A [OS=Homo sapiens]	0	22.707	27	4	17	4	245	26	9.11	19.23	4	cell communication;defense response;metabolic process;regulation of biological process;response to stimulus	extracellular;membrane	catalytic activity;protein binding	Pf00229, Pf00386, Pf01391	712	ENSG00000173372.16	C1QA	1	Chagas disease (American trypanosomiasis); Prion diseases; Pertussis; Complement and coagulation cascades; Systemic lupus erythematosus; Staphylococcus aureus infection	Regulation of Complement cascade; Classical antibody-mediated complement activation	Allograft Rejection; Microglia Pathogen Phagocytosis Pathway; Oxidative Damage; Complement Activation; Complement and Coagulation Cascades	18	0	22.6	138.7	6.13717	1
TRUE	High	Master Protein	P10155-1	60 kDa SS-A/Ro ribonucleoprotein [OS=Homo sapiens]	0	21.935	8	4	10	4	538	60.6	8.03	18.74	4	cell organization and biogenesis;metabolic process;regulation of biological process;response to stimulus	cytoplasm;cytosol;nucleus	metal ion binding;RNA binding	Pf05731, Pf09967, Pf13519	6738	ENSG00000116747.12	TROVE2	1	Systemic lupus erythematosus			1	0	22.6	138.7	6.13717	1
TRUE	High	Master Protein	P28070	Proteasome subunit beta type-4 [OS=Homo sapiens]	0	98.51	39	7	89	7	264	29.2	5.97	178.55	7	metabolic process;regulation of biological process;response to stimulus;transport	cytoplasm;cytosol;nucleus;proteasome	catalytic activity;enzyme regulator activity;protein binding	Pf00227	5692	ENSG00000159377.10	PSMB4	1	Proteasome	Regulation of RAS by GAPs; CDT1 association with the CDC6:ORC:origin complex; Downstream TCR signaling; UCH proteinases; NIK-->noncanonical NF-kB signaling; Hh mutants that don't undergo autocatalytic processing are degraded by ERAD; SCF-beta-TrCP mediated degradation of Emi1; Cross-presentation of soluble exogenous antigens (endosomes); Separation of Sister Chromatids; Vpu mediated degradation o…	Proteasome Degradation	150	0	23.1	138.45	5.99351	1
TRUE	High	Master Protein	O43760	Synaptogyrin-2 [OS=Homo sapiens]	0	11.258	13	3	13	3	224	24.8	4.94	18.63	3	cell organization and biogenesis;transport	membrane	protein binding	Pf01284	9144	ENSG00000108639.7	SYNGR2	17				0	0	23.1	138.4	5.99134	1
TRUE	High	Master Protein	Q9P016	Thymocyte nuclear protein 1 [OS=Homo sapiens]	0	19.114	17	4	21	4	225	25.7	9.25	6.09	4		nucleus		Pf01878	29087	ENSG00000151500.14	THYN1	11				0	0	23.2	138.35	5.96336	1
TRUE	High	Master Protein	P53990-1	IST1 homolog [OS=Homo sapiens]	0.001	5.915	5	2	10	2	364	39.7	5.35	3.98	2	cell division;cell organization and biogenesis;regulation of biological process;transport	chromosome;cytoplasm;cytoskeleton;cytosol;extracellular;nucleus;organelle lumen	protein binding	Pf03398	9798		IST1	16	Endocytosis	Neutrophil degranulation		4	0	23.5	138.2	5.88085	1
TRUE	High	Master Protein	Q9ULV4	coronin-1C [OS=Homo sapiens]	0	71.791	27	11	44	11	474	53.2	7.08	83.33	11	cell organization and biogenesis;cellular component movement;regulation of biological process;response to stimulus;transport	cytoplasm;cytoskeleton;membrane	protein binding	Pf00400, Pf08953, Pf08954	23603	ENSG00000110880.10	CORO1C	12				0	0	23.7	138.1	5.827	1
TRUE	High	Master Protein	P61956	small ubiquitin-related modifier 2 [OS=Homo sapiens]	0	19.222	23	2	38	2	95	10.9	5.5	68.92	2	metabolic process;regulation of biological process;response to stimulus	nucleus	catalytic activity;protein binding;RNA binding	Pf00240, Pf11976	6613	ENSG00000188612.11	SUMO2	17	RNA transport	SUMOylation of chromatin organization proteins; Formation of Incision Complex in GG-NER; SUMOylation of transcription factors; Processing of DNA double-strand break ends; SUMOylation of DNA replication proteins; SUMO is conjugated to E1 (UBA2:SAE1); SUMOylation of DNA damage response and repair proteins; SUMO is proteolytically processed; SUMO is transferred from E1 to E2 (UBE2I, UBC9); SUMOylati…		22	0	23.7	138.1	5.827	1
TRUE	High	Master Protein	O95497	Pantetheinase [OS=Homo sapiens]	0	18.885	14	5	12	5	513	57	5.55	10.48	5	cellular component movement;defense response;metabolic process;regulation of biological process;response to stimulus;transport	extracellular;membrane	catalytic activity	Pf00795	8876	ENSG00000112299.7	VNN1	6	Pantothenate and CoA biosynthesis	Vitamin B5 (pantothenate) metabolism; Neutrophil degranulation; Post-translational modification: synthesis of GPI-anchored proteins		11	0	23.8	138.1	5.80252	1
TRUE	High	Master Protein	Q86VB7-1	Scavenger receptor cysteine-rich type 1 protein M130 [OS=Homo sapiens]	0	20.547	4	4	8	4	1156	125.4	5.95	11.14	4	defense response;response to stimulus;transport	extracellular;membrane	protein binding;receptor activity	Pf00530	9332	ENSG00000177575.12	CD163	12		Scavenging of heme from plasma		3	0	23.9	138.05	5.77615	1
TRUE	High	Master Protein	P02647	Apolipoprotein A-I [OS=Homo sapiens]	0	116.398	56	15	141	15	267	30.8	5.76	261.07	15	cell organization and biogenesis;cell proliferation;cellular component movement;metabolic process;regulation of biological process;response to stimulus;transport	cell surface;cytosol;endosome;extracellular;membrane;nucleus;organelle lumen	enzyme regulator activity;protein binding;transporter activity	Pf01442	335	ENSG00000118137.9	APOA1	11	Fat digestion and absorption; PPAR signaling pathway; Vitamin digestion and absorption; African trypanosomiasis	Post-translational protein phosphorylation; Regulation of Insulin-like Growth Factor (IGF) transport and uptake by Insulin-like Growth Factor Binding Proteins (IGFBPs); Amyloid fiber formation; Scavenging of heme from plasma; Retinoid metabolism and transport; Chylomicron remodeling; HDL assembly; ABC transporters in lipid homeostasis; PPARA activates gene expression; Scavenging by Class A Recept…	Selenium Micronutrient Network; Vitamin B12 Metabolism; Folate Metabolism; PPAR Alpha Pathway; PPAR signaling pathway; Statin Pathway	46	0	24.1	137.95	5.72407	1
TRUE	High	Master Protein	Q96CX2	BTB/POZ domain-containing protein KCTD12 [OS=Homo sapiens]	0	22.625	19	4	24	4	325	35.7	5.64	36.9	4	cell organization and biogenesis;transport	membrane	protein binding;RNA binding;transporter activity	Pf02214	115207	ENSG00000178695.5	KCTD12	13				0	0	24.2	137.95	5.70041	1
TRUE	High	Master Protein	P14927	Cytochrome b-c1 complex subunit 7 [OS=Homo sapiens]	0.001	9.344	22	2	2	2	111	13.5	8.78	4.04	2	cell organization and biogenesis;metabolic process;transport	membrane;mitochondrion	catalytic activity;protein binding;transporter activity	Pf02271	7381	ENSG00000156467.9	UQCRB	8	Huntington's disease; Parkinson's disease; Alzheimer's disease; Oxidative phosphorylation; Non-alcoholic fatty liver disease (NAFLD); Metabolic pathways; Cardiac muscle contraction	Respiratory electron transport	Electron Transport Chain	12	0	24.2	137.9	5.69835	1
TRUE	High	Master Protein	P62820	Ras-related protein Rab-1A [OS=Homo sapiens]	0	50.051	51	9	61	3	205	22.7	6.21	78.73	9	cell organization and biogenesis;cellular component movement;defense response;metabolic process;regulation of biological process;response to stimulus;transport	cytoplasm;cytosol;endoplasmic reticulum;endosome;Golgi;membrane	catalytic activity;nucleotide binding;protein binding	Pf00009, Pf00025, Pf00071, Pf01926, Pf04670, Pf08477, Pf09439	5861	ENSG00000138069.16	RAB1A	2	Legionellosis	COPI-dependent Golgi-to-ER retrograde traffic; COPII (Coat Protein 2) Mediated Vesicle Transport; COPI-mediated anterograde transport; Golgi Cisternae Pericentriolar Stack Reorganization; RAB GEFs exchange GTP for GDP on RABs; RAB geranylgeranylation		21	5	24.5	137.75	5.62245	1	Met-loss+Acetyl [N-Term]
TRUE	High	Master Protein	P11413-1	Glucose-6-phosphate 1-dehydrogenase [OS=Homo sapiens]	0	122.687	37	18	138	18	515	59.2	6.84	211.61	18	metabolic process;regulation of biological process;response to stimulus	cytoplasm;cytosol;membrane;nucleus	catalytic activity;nucleotide binding;protein binding	Pf00479, Pf02781	2539	ENSG00000160211.15	G6PD	X	Central carbon metabolism in cancer; Carbon metabolism; Glutathione metabolism; Pentose phosphate pathway; Metabolic pathways	TP53 Regulates Metabolic Genes; Pentose phosphate pathway (hexose monophosphate shunt)	Glutathione metabolism; Pentose Phosphate Pathway; Cori Cycle; NRF2 pathway; ATM Signaling Network in Development and Disease; Sulfation Biotransformation Reaction	19	0	24.7	137.65	5.57287	1
TRUE	High	Master Protein	Q99436	Proteasome subunit beta type-7 [OS=Homo sapiens]	0	48.788	32	6	28	6	277	29.9	7.68	54.67	6	metabolic process;regulation of biological process;response to stimulus;transport	cytoplasm;cytosol;extracellular;nucleus;organelle lumen;proteasome	catalytic activity;nucleotide binding;protein binding	Pf00227, Pf12465	5695	ENSG00000136930.12	PSMB7	9	Proteasome	Regulation of RAS by GAPs; CDT1 association with the CDC6:ORC:origin complex; Downstream TCR signaling; UCH proteinases; NIK-->noncanonical NF-kB signaling; Hh mutants that don't undergo autocatalytic processing are degraded by ERAD; SCF-beta-TrCP mediated degradation of Emi1; Neutrophil degranulation; Cross-presentation of soluble exogenous antigens (endosomes); Separation of Sister Chromatids; …	Proteasome Degradation	151	0	25	137.5	5.5	1
TRUE	High	Master Protein	Q14210	Lymphocyte antigen 6D [OS=Homo sapiens]	0	18.916	41	3	23	3	128	13.3	8.21	41.11	3	cell differentiation;metabolic process;response to stimulus	cell surface;extracellular;membrane			8581	ENSG00000167656.4	LY6D	8		Post-translational modification: synthesis of GPI-anchored proteins		3	0	25	137.5	5.5	1
TRUE	High	Master Protein	P00742	Coagulation factor X [OS=Homo sapiens]	0	13.642	8	4	11	4	488	54.7	5.94	14.95	4	coagulation;metabolic process;regulation of biological process;response to stimulus;transport	extracellular;membrane;organelle lumen	catalytic activity;metal ion binding;protein binding	Pf00008, Pf00089, Pf00594, Pf14670	2159	ENSG00000126218.11	F10	13	Complement and coagulation cascades	Extrinsic Pathway of Fibrin Clot Formation; Transport of gamma-carboxylated protein precursors from the endoplasmic reticulum to the Golgi apparatus; Common Pathway of Fibrin Clot Formation; Intrinsic Pathway of Fibrin Clot Formation; Removal of aminoterminal propeptides from gamma-carboxylated proteins; Gamma-carboxylation of protein precursors	Blood Clotting Cascade; Complement and Coagulation Cascades	15	0	25	137.5	5.5	1
TRUE	High	Master Protein	Q9P0L0	vesicle-associated membrane protein-associated protein A [OS=Homo sapiens]	0	23.603	14	3	42	3	249	27.9	8.62	79.72	3	cell death;cell organization and biogenesis;metabolic process;regulation of biological process;response to stimulus;transport	cytoskeleton;endoplasmic reticulum;membrane;nucleus	protein binding;signal transducer activity	Pf00635	9218	ENSG00000101558.13	VAPA	18	Tight junction	Neutrophil degranulation; Sphingolipid de novo biosynthesis	Exercise-induced Circadian Regulation	9	0	25.2	137.45	5.45437	1	Met-loss+Acetyl [N-Term]
TRUE	High	Master Protein	Q8TCT9-1	Minor histocompatibility antigen H13 [OS=Homo sapiens]	0	21.872	12	4	22	4	377	41.5	6.43	25.42	4	cell organization and biogenesis;metabolic process	cell surface;endoplasmic reticulum;membrane	catalytic activity;protein binding	Pf04258, Pf06550	81502	ENSG00000101294.16	HM13	20				0	0	25.7	137.15	5.33658	1
TRUE	High	Master Protein	P62269	40S ribosomal protein S18 [OS=Homo sapiens]	0.001	8.568	18	3	5	3	152	17.7	10.99	3.36	3	cell organization and biogenesis;metabolic process;transport	cytoplasm;cytosol;membrane;nucleus;ribosome	protein binding;RNA binding;structural molecule activity	Pf00416	6222	ENSG00000223367.6; ENSG00000096150.9; ENSG00000235650.6; ENSG00000226225.6; ENSG00000231500.6	RPS18	6; CHR_HSCHR6_MHC_DBB_CTG1; CHR_HSCHR6_MHC_QBL_CTG1; CHR_HSCHR6_MHC_COX_CTG1; CHR_HSCHR6_MHC_MCF_CTG1	Ribosome	Peptide chain elongation; Eukaryotic Translation Termination; Viral mRNA Translation; Formation of the ternary complex, and subsequently, the 43S complex; L13a-mediated translational silencing of Ceruloplasmin expression; Selenocysteine synthesis; Nonsense Mediated Decay (NMD) independent of the Exon Junction Complex (EJC); Nonsense Mediated Decay (NMD) enhanced by the Exon Junction Complex (EJC)…	Cytoplasmic Ribosomal Proteins	38	0	25.9	137.05	5.29151	1
TRUE	High	Master Protein	Q9UHG3	prenylcysteine oxidase 1 [OS=Homo sapiens]	0.001	5.796	4	2	11	2	505	56.6	6.18	3.55	2	metabolic process;transport	membrane;vacuole	catalytic activity;transporter activity	Pf01593, Pf07156	51449	ENSG00000116005.11	PCYOX1	2	Terpenoid backbone biosynthesis			1	0	26	136.95	5.26731	1
TRUE	High	Master Protein	P25786-1	Proteasome subunit alpha type-1 [OS=Homo sapiens]	0	81.622	51	12	138	12	263	29.5	6.61	136.16	12	metabolic process;regulation of biological process;response to stimulus;transport	cytoplasm;cytosol;nucleus;proteasome	catalytic activity;protein binding;RNA binding	Pf00227, Pf10584	5682	ENSG00000129084.17	PSMA1	11	Proteasome	Regulation of RAS by GAPs; CDT1 association with the CDC6:ORC:origin complex; Downstream TCR signaling; UCH proteinases; NIK-->noncanonical NF-kB signaling; Hh mutants that don't undergo autocatalytic processing are degraded by ERAD; SCF-beta-TrCP mediated degradation of Emi1; Cross-presentation of soluble exogenous antigens (endosomes); Separation of Sister Chromatids; Vpu mediated degradation o…	Proteasome Degradation	150	0	26.1	136.95	5.24713	1
TRUE	High	Master Protein	O43684	Mitotic checkpoint protein BUB3 [OS=Homo sapiens]	0	27.157	16	5	14	5	328	37.1	6.84	22.2	5	cell division;cell organization and biogenesis;metabolic process;regulation of biological process	chromosome;cytosol;nucleus	protein binding	Pf00400, Pf04762	9184	ENSG00000154473.17	BUB3	10	HTLV-I infection; Cell cycle	Inactivation of APC/C via direct inhibition of the APC/C complex; Amplification of signal from unattached kinetochores via a MAD2 inhibitory signal; Separation of Sister Chromatids; Resolution of Sister Chromatid Cohesion; RHO GTPases Activate Formins; Cdc20:Phospho-APC/C mediated degradation of Cyclin A; APC-Cdc20 mediated degradation of Nek2A	Cell Cycle	29	0	26.2	136.9	5.22519	1
TRUE	High	Master Protein	P14866	Heterogeneous nuclear ribonucleoprotein L [OS=Homo sapiens]	0	92.413	19	9	113	9	589	64.1	8.22	189.92	9	metabolic process;regulation of biological process	cytoplasm;membrane;nucleus	DNA binding;protein binding;RNA binding	Pf00076, Pf13893, Pf14259	3191	ENSG00000282947.1; ENSG00000104824.16	HNRNPL	19; CHR_HG26_PATCH		mRNA Splicing - Major Pathway	mRNA Processing	5	0	26.3	136.85	5.20342	1
TRUE	High	Master Protein	O95210	Starch-binding domain-containing protein 1 [OS=Homo sapiens]	0	15.755	11	4	20	4	358	39	5.73	27.72	4	metabolic process;transport	cytosol;endoplasmic reticulum;membrane	protein binding	Pf00686	8987	ENSG00000118804.8	STBD1	4		Neutrophil degranulation	Exercise-induced Circadian Regulation	4	0	26.3	136.85	5.20342	1
TRUE	High	Master Protein	P02747	Complement C1q subcomponent subunit C [OS=Homo sapiens]	0	49.859	25	5	62	5	245	25.8	8.41	85.27	5	defense response;metabolic process;regulation of biological process;response to stimulus	extracellular;membrane	catalytic activity;protein binding	Pf00229, Pf00386	714	ENSG00000159189.11	C1QC	1	Chagas disease (American trypanosomiasis); Prion diseases; Pertussis; Complement and coagulation cascades; Systemic lupus erythematosus; Staphylococcus aureus infection	Regulation of Complement cascade; Classical antibody-mediated complement activation	Allograft Rejection; Microglia Pathogen Phagocytosis Pathway; Oxidative Damage; TYROBP Causal Network; Complement Activation; Complement and Coagulation Cascades	19	0	26.4	136.8	5.18182	1
TRUE	High	Master Protein	P02746	Complement C1q subcomponent subunit B [OS=Homo sapiens]	0	43.611	23	5	33	5	253	26.7	8.63	69.58	5	defense response;metabolic process;regulation of biological process;response to stimulus	extracellular;membrane	catalytic activity;protein binding	Pf00229, Pf00386	713	ENSG00000173369.15	C1QB	1	Chagas disease (American trypanosomiasis); Prion diseases; Pertussis; Complement and coagulation cascades; Systemic lupus erythematosus; Staphylococcus aureus infection	Regulation of Complement cascade; Classical antibody-mediated complement activation	Allograft Rejection; Spinal Cord Injury; Microglia Pathogen Phagocytosis Pathway; Oxidative Damage; Complement Activation; Complement and Coagulation Cascades	19	0	26.4	136.8	5.18182	1
TRUE	High	Master Protein	Q99873	protein arginine N-methyltransferase 1 [OS=Homo sapiens]	0	9.724	7	2	3	2	361	41.5	5.43	5.76	2	cell organization and biogenesis;metabolic process;regulation of biological process;response to stimulus	cytoplasm;cytosol;nucleus	catalytic activity;DNA binding;nucleotide binding;protein binding;RNA binding	Pf05175, Pf06325, Pf08241, Pf12847, Pf13649, Pf13847	3276		PRMT1	19	FoxO signaling pathway; Glucagon signaling pathway	TP53 Regulates Transcription of Genes Involved in G2 Cell Cycle Arrest; RUNX1 regulates genes involved in megakaryocyte differentiation and platelet function; RMTs methylate histone arginines	Energy Metabolism; mRNA Processing; Tryptophan metabolism; Interferon type I signaling pathways	17	0	26.5	136.75	5.16038	1
TRUE	High	Master Protein	Q6P1N9-1	Putative deoxyribonuclease TATDN1 [OS=Homo sapiens]	0	13.433	12	3	3	3	297	33.6	6.96	6.71	3	metabolic process	nucleus	catalytic activity;metal ion binding;protein binding	Pf01026	83940	ENSG00000147687.18	TATDN1	8				0	0	26.8	136.6	5.09701	1
TRUE	High	Master Protein	P14625	Endoplasmin [OS=Homo sapiens]	0	132.918	19	13	107	12	803	92.4	4.84	228.31	13	cell organization and biogenesis;metabolic process;regulation of biological process;response to stimulus;transport	cytosol;endoplasmic reticulum;extracellular;membrane;nucleus;organelle lumen	metal ion binding;nucleotide binding;protein binding;RNA binding	Pf00183, Pf02518, Pf13589	7184	ENSG00000166598.14	HSP90B1	12	Pathways in cancer; Prostate cancer; Protein processing in endoplasmic reticulum; Thyroid hormone synthesis; Estrogen signaling pathway; PI3K-Akt signaling pathway	Post-translational protein phosphorylation; Regulation of Insulin-like Growth Factor (IGF) transport and uptake by Insulin-like Growth Factor Binding Proteins (IGFBPs); ATF6 (ATF6-alpha) activates chaperone genes; Interleukin-4 and 13 signaling; Trafficking and processing of endosomal TLR; Scavenging by Class A Receptors	Photodynamic therapy-induced unfolded protein response; Focal Adhesion-PI3K-Akt-mTOR-signaling pathway; Sudden Infant Death Syndrome (SIDS) Susceptibility Pathways	26	0	26.8	136.6	5.09701	1
TRUE	High	Master Protein	Q6UWY2	Serine protease 57 [OS=Homo sapiens]	0	64.661	27	5	35	5	283	30.3	9.32	68.62	5	metabolic process	extracellular;organelle lumen	catalytic activity	Pf00089, Pf09342	400668	ENSG00000185198.11	PRSS57	19				0	0	26.8	136.6	5.09701	1
TRUE	High	Master Protein	Q9H3N1	Thioredoxin-related transmembrane protein 1 [OS=Homo sapiens]	0	11.056	12	3	5	3	280	31.8	4.98	4.02	3	cellular homeostasis;metabolic process;regulation of biological process;response to stimulus;transport	endoplasmic reticulum;membrane	catalytic activity	Pf00085, Pf13098	81542	ENSG00000139921.12	TMX1	14				0	0	27.2	136.4	5.01471	1
TRUE	High	Master Protein	P02511	Alpha-crystallin B chain [OS=Homo sapiens]	0	32.596	35	4	14	4	175	20.1	7.33	27.3	4	cell death;cell organization and biogenesis;metabolic process;regulation of biological process;response to stimulus	cell surface;cytoplasm;cytoskeleton;cytosol;Golgi;membrane;mitochondrion;nucleus	metal ion binding;protein binding;structural molecule activity	Pf00011, Pf00525	1410	ENSG00000109846.7	CRYAB	11	Longevity regulating pathway - multiple species; Protein processing in endoplasmic reticulum	HSF1-dependent transactivation		6	0	27.2	136.4	5.01471	1	Acetyl [N-Term]
TRUE	High	Master Protein	Q9Y6X5	Bis(5'-adenosyl)-triphosphatase ENPP4 [OS=Homo sapiens]	0	24.664	11	6	15	6	453	51.6	6.15	18.1	6	coagulation;metabolic process;regulation of biological process;transport	membrane	catalytic activity;metal ion binding	Pf01663, Pf08665	22875	ENSG00000001561.6	ENPP4	6	Purine metabolism	Neutrophil degranulation		4	0	27.3	136.4	4.99634	1
TRUE	High	Master Protein	P61204	ADP-ribosylation factor 3 [OS=Homo sapiens]	0	17.482	24	4	14	3	181	20.6	7.43	24.54	4	metabolic process;regulation of biological process;response to stimulus;transport	cytoplasm;Golgi;membrane	catalytic activity;nucleotide binding;protein binding;signal transducer activity	Pf00025, Pf00071, Pf00503, Pf01926, Pf04670, Pf08477, Pf09439	377	ENSG00000134287.9	ARF3	12	Endocytosis	Synthesis of PIPs at the Golgi membrane; COPI-dependent Golgi-to-ER retrograde traffic; COPI-mediated anterograde transport		17	0	27.4	136.35	4.97628	1
TRUE	High	Master Protein	Q09666-1	Neuroblast differentiation-associated protein AHNAK [OS=Homo sapiens]	0	537.266	34	80	297	80	5890	628.7	6.15	456.99	80	cell organization and biogenesis;regulation of biological process	cytoplasm;cytoskeleton;cytosol;membrane;nucleus	protein binding;RNA binding;structural molecule activity		79026	ENSG00000124942.13	AHNAK	11				0	0	27.4	136.3	4.97445	1
TRUE	High	Master Protein	P20933	N(4)-(beta-N-acetylglucosaminyl)-L-asparaginase [OS=Homo sapiens]	0	107.278	26	6	69	6	346	37.2	6.28	161.09	6	metabolic process;transport	endoplasmic reticulum;extracellular;organelle lumen;vacuole	catalytic activity;protein binding	Pf01112	175	ENSG00000038002.8	AGA	4	Lysosome; Other glycan degradation	Neutrophil degranulation		5	0	27.5	136.25	4.95455	1
TRUE	High	Master Protein	P15311	Ezrin [OS=Homo sapiens]	0	222.399	32	19	396	7	586	69.4	6.27	546.77	19	cell differentiation;cell organization and biogenesis;cellular component movement;metabolic process;regulation of biological process;response to stimulus;transport	cytoplasm;cytoskeleton;cytosol;endosome;membrane	protein binding;RNA binding	Pf00373, Pf00769, Pf09379, Pf09380	7430	ENSG00000092820.17	EZR	6	Pathogenic Escherichia coli infection; MicroRNAs in cancer; Proteoglycans in cancer; Regulation of actin cytoskeleton; Leukocyte transendothelial migration; Gastric acid secretion	Netrin-1 signaling; Recycling pathway of L1	Pathogenic Escherichia coli infection; AGE/RAGE pathway; VEGFA-VEGFR2 Signaling Pathway; Regulation of Actin Cytoskeleton	15	1	27.6	136.2	4.93478	1
TRUE	High	Master Protein	P03951	Coagulation factor XI [OS=Homo sapiens]	0	34.729	12	7	16	7	625	70.1	8.1	26.88	7	coagulation;metabolic process;regulation of biological process;response to stimulus	extracellular;membrane	catalytic activity;protein binding	Pf00024, Pf00089, Pf13365, Pf14295	2160	ENSG00000088926.13	F11	4	Complement and coagulation cascades	Intrinsic Pathway of Fibrin Clot Formation	Blood Clotting Cascade	5	0	27.6	136.2	4.93478	1
TRUE	High	Master Protein	P61978-3	Isoform 3 of Heterogeneous nuclear ribonucleoprotein K [OS=Homo sapiens]	0	77.313	32	11	53	11	440	48.5	5.54	88.86	11	metabolic process;regulation of biological process;response to stimulus	cytoplasm;membrane;nucleus;spliceosomal complex	DNA binding;protein binding;RNA binding	Pf00013, Pf08067, Pf13014, Pf13083	3190		HNRNPK	9			mRNA Processing	1	0	27.9	136.05	4.87634	1
TRUE	High	Master Protein	Q99426	tubulin-folding cofactor B [OS=Homo sapiens]	0	26.116	19	4	24	4	244	27.3	5.15	39.31	4	cell differentiation;development	cytoplasm;cytoskeleton;cytosol	protein binding	Pf01302, Pf14560	1155	ENSG00000105254.11	TBCB	19		Post-chaperonin tubulin folding pathway		3	0	28	136.05	4.85893	1
TRUE	High	Master Protein	P06703	protein S100-A6 [OS=Homo sapiens]	0.001	7.879	17	2	51	2	90	10.2	5.48	51.73	2	cell organization and biogenesis;regulation of biological process;response to stimulus;transport	cytoplasm;cytosol;extracellular;membrane;nucleus	metal ion binding;protein binding;transporter activity	Pf01023	6277	ENSG00000197956.9	S100A6	1			Gastric cancer network 2; Prostaglandin Synthesis and Regulation	2	0	28	136.05	4.85893	1
TRUE	High	Master Protein	P31150	Rab GDP dissociation inhibitor alpha [OS=Homo sapiens]	0	265.112	54	19	291	12	447	50.6	5.14	510.61	19	metabolic process;regulation of biological process;response to stimulus;transport	cytoplasm;cytosol;Golgi	catalytic activity;enzyme regulator activity;protein binding	Pf00996	2664	ENSG00000203879.11	GDI1	X		RAB GEFs exchange GTP for GDP on RABs; Rho GTPase cycle	Integrated Breast Cancer Pathway	8	0	28.1	135.95	4.83808	1
TRUE	High	Master Protein	Q9UNZ2	NSFL1 cofactor p47 [OS=Homo sapiens]	0.001	9.372	9	3	8	3	370	40.5	5.1	9.63	3	cell organization and biogenesis;metabolic process;regulation of biological process	chromosome;cytoskeleton;cytosol;Golgi;membrane;nucleus	enzyme regulator activity;protein binding	Pf00789, Pf08059, Pf14555	55968	ENSG00000088833.17	NSFL1C	20	Protein processing in endoplasmic reticulum			1	0	28.1	135.95	4.83808	1
TRUE	High	Master Protein	Q9BUJ2-1	Heterogeneous nuclear ribonucleoprotein U-like protein 1 [OS=Homo sapiens]	0	131.346	22	14	96	14	856	95.7	6.92	156.51	14	metabolic process;regulation of biological process;response to stimulus	nucleus	protein binding;RNA binding	Pf00622, Pf02037, Pf13671	11100	ENSG00000105323.16	HNRNPUL1	19	Influenza A	mRNA Splicing - Major Pathway		5	0	28.2	135.95	4.82092	1
TRUE	High	Master Protein	P09651-1	Heterogeneous nuclear ribonucleoprotein A1 [OS=Homo sapiens]	0	86.896	28	9	116	7	372	38.7	9.13	195.08	9	cell communication;metabolic process;regulation of biological process;response to stimulus;transport	cytoplasm;membrane;nucleus;spliceosomal complex	DNA binding;protein binding;RNA binding	Pf00076, Pf13893, Pf14259	3178	ENSG00000135486.17	HNRNPA1	12	Spliceosome	mRNA Splicing - Major Pathway; FGFR2 alternative splicing	mRNA Processing	11	1	28.3	135.8	4.79859	1
TRUE	High	Master Protein	P35573-1	glycogen debranching enzyme [OS=Homo sapiens]	0	90.756	13	18	88	18	1532	174.7	6.76	112.4	18	metabolic process;response to stimulus;transport	cytoplasm;cytosol;endoplasmic reticulum;extracellular;nucleus;organelle lumen	catalytic activity;protein binding	Pf06202, Pf14699, Pf14701, Pf14702	178	ENSG00000162688.16	AGL	1	Starch and sucrose metabolism; Metabolic pathways	Neutrophil degranulation; Glycogen breakdown (glycogenolysis)	Glycogen Metabolism	10	0	28.4	135.8	4.78169	1
TRUE	High	Master Protein	P46781	40S ribosomal protein S9 [OS=Homo sapiens]	0	12.31	16	4	46	4	194	22.6	10.65	35.26	4	cell organization and biogenesis;metabolic process;regulation of biological process;transport	cytoplasm;cytosol;membrane;nucleus;ribosome	protein binding;RNA binding;structural molecule activity;translation regulator activity	Pf00163, Pf01479	6203	ENSG00000274005.3; ENSG00000275323.3; ENSG00000277079.3; ENSG00000278081.3; ENSG00000277359.3; ENSG00000170889.13; ENSG00000274950.4; ENSG00000274626.3; ENSG00000278270.4; ENSG00000274646.4	RPS9	19; CHR_HSCHR19LRC_LRC_T_CTG3_1; CHR_HSCHR19LRC_LRC_J_CTG3_1; CHR_HSCHR19LRC_PGF2_CTG3_1; CHR_HSCHR19LRC_LRC_S_CTG3_1; CHR_HSCHR19LRC_LRC_I_CTG3_1; CHR_HSCHR19LRC_PGF1_CTG3_1; CHR_HSCHR19LRC_COX2_CTG3_1; CHR_HSCHR19_4_CTG3_1; CHR_HSCHR19LRC_COX1_CTG3_1	Ribosome	Peptide chain elongation; Eukaryotic Translation Termination; Viral mRNA Translation; Formation of the ternary complex, and subsequently, the 43S complex; L13a-mediated translational silencing of Ceruloplasmin expression; Selenocysteine synthesis; Nonsense Mediated Decay (NMD) independent of the Exon Junction Complex (EJC); Nonsense Mediated Decay (NMD) enhanced by the Exon Junction Complex (EJC)…	Cytoplasmic Ribosomal Proteins	39	0	28.5	135.7	4.7614	1
TRUE	High	Master Protein	O95777	U6 snRNA-associated Sm-like protein LSm8 [OS=Homo sapiens]	0	27.243	55	5	42	5	96	10.4	4.48	71.56	5	metabolic process	nucleus;spliceosomal complex	protein binding;RNA binding	Pf01423	51691	ENSG00000128534.7	NAA38; LSM8	7	Spliceosome; RNA degradation	mRNA Splicing - Major Pathway		6	0	28.7	135.65	4.72648	1	Met-loss+Acetyl [N-Term]
TRUE	High	Master Protein	O15511-1	Actin-related protein 2/3 complex subunit 5 [OS=Homo sapiens]	0.001	8.692	21	2	6	2	151	16.3	5.67	7.23	2	cell organization and biogenesis;cellular component movement;regulation of biological process;response to stimulus;transport	cytoplasm;cytoskeleton;cytosol;endosome;extracellular;organelle lumen	protein binding;structural molecule activity	Pf04699	10092	ENSG00000162704.15	ARPC5	1	Endocytosis; Pathogenic Escherichia coli infection; Salmonella infection; Regulation of actin cytoskeleton; Bacterial invasion of epithelial cells; Fc gamma R-mediated phagocytosis; Shigellosis	EPHB-mediated forward signaling; Neutrophil degranulation; Clathrin-mediated endocytosis; RHO GTPases Activate WASPs and WAVEs; Regulation of actin dynamics for phagocytic cup formation	Pathogenic Escherichia coli infection; Regulation of Actin Cytoskeleton	25	0	28.7	135.65	4.72648	1
TRUE	High	Master Protein	Q07954	prolow-density lipoprotein receptor-related protein 1 [OS=Homo sapiens]	0	10.639	1	3	3	3	4544	504.3	5.39	1.86	3	cell proliferation;development;metabolic process;regulation of biological process;response to stimulus;transport	cytoplasm;cytosol;endosome;membrane;nucleus	metal ion binding;protein binding;receptor activity;RNA binding;transporter activity	Pf00057, Pf00058, Pf07645, Pf12662, Pf14670	4035	ENSG00000123384.13	LRP1	12	Malaria; Alzheimer's disease	Signaling by GPCR; Scavenging of heme from plasma; Retinoid metabolism and transport	Alzheimers Disease; Regulation of Wnt/B-catenin Signaling by Small Molecule Compounds; Statin Pathway	15	0	28.7	135.65	4.72648	1
TRUE	High	Master Protein	Q16658	Fascin [OS=Homo sapiens]	0	122	37	15	83	15	493	54.5	7.24	141.44	15	cell organization and biogenesis;cell proliferation;cellular component movement;regulation of biological process	cytoplasm;cytoskeleton;cytosol	protein binding;RNA binding	Pf06268	6624	ENSG00000075618.17	FSCN1	7	MicroRNAs in cancer	Interleukin-4 and 13 signaling		5	0	28.8	135.6	4.70833	1
TRUE	High	Master Protein	P12724	eosinophil cationic protein [OS=Homo sapiens]	0	70.412	39	6	186	6	160	18.4	10.02	335.8	6	defense response;metabolic process;response to stimulus;transport	extracellular;organelle lumen	catalytic activity	Pf00074	6037	ENSG00000169397.3	RNASE3	14	Asthma	Antimicrobial peptides; Neutrophil degranulation		5	0	28.9	135.5	4.68858	1
TRUE	High	Master Protein	P78406	mRNA export factor [OS=Homo sapiens]	0	39.588	21	6	23	6	368	40.9	7.83	44.07	6	cell division;cell organization and biogenesis;metabolic process;regulation of biological process;response to stimulus;transport	cytoplasm;cytoskeleton;nucleus	protein binding;RNA binding	Pf00400	8480	ENSG00000101146.12	RAE1	20	RNA transport; Influenza A	Rev-mediated nuclear export of HIV RNA; ISG15 antiviral mechanism; NEP/NS2 Interacts with the Cellular Export Machinery; tRNA processing in the nucleus; Transcriptional regulation by small RNAs; Nuclear Pore Complex (NPC) Disassembly; Regulation of Glucokinase by Glucokinase Regulatory Protein; Vpr-mediated nuclear import of PICs; Regulation of HSF1-mediated heat shock response; snRNP Assembly; S…		65	0	29	135.5	4.67241	1
TRUE	High	Master Protein	P60981-1	Destrin [OS=Homo sapiens]	0	25.689	34	5	17	5	165	18.5	7.85	35.01	5	cell organization and biogenesis;regulation of biological process	cytoplasm;cytoskeleton	protein binding	Pf00241	11034	ENSG00000125868.15	DSTN	20			Androgen receptor signaling pathway	1	0	29.1	135.45	4.65464	1	Met-loss+Acetyl [N-Term]
TRUE	High	Master Protein	Q02880	DNA topoisomerase 2-beta [OS=Homo sapiens]	0	15.973	2	4	9	4	1626	183.2	8	9	4	cell organization and biogenesis;cellular component movement;metabolic process;regulation of biological process	cytoplasm;cytosol;nucleus	catalytic activity;DNA binding;metal ion binding;nucleotide binding;protein binding	Pf00204, Pf00521, Pf01751, Pf02518, Pf08070, Pf13589	7155	ENSG00000077097.15	TOP2B	3	Platinum drug resistance	SUMOylation of DNA replication proteins		6	0	29.3	135.35	4.61945	1
TRUE	High	Master Protein	P20618	proteasome subunit beta type-1 [OS=Homo sapiens]	0	161.916	58	10	143	10	241	26.5	8.13	257.98	10	cell organization and biogenesis;metabolic process;regulation of biological process;response to stimulus;transport	cytoplasm;cytosol;extracellular;nucleus;organelle lumen;proteasome	catalytic activity;protein binding	Pf00227	5689	ENSG00000008018.8	PSMB1	6	Proteasome	Regulation of RAS by GAPs; CDT1 association with the CDC6:ORC:origin complex; Downstream TCR signaling; UCH proteinases; NIK-->noncanonical NF-kB signaling; Hh mutants that don't undergo autocatalytic processing are degraded by ERAD; SCF-beta-TrCP mediated degradation of Emi1; Neutrophil degranulation; Cross-presentation of soluble exogenous antigens (endosomes); Separation of Sister Chromatids; …	Proteasome Degradation	151	0	29.4	135.3	4.60204	1
TRUE	High	Master Protein	Q14520-1	Hyaluronan-binding protein 2 [OS=Homo sapiens]	0	57.931	22	9	23	9	560	62.6	6.54	29.35	9	metabolic process	extracellular	catalytic activity;metal ion binding	Pf00051, Pf00089	3026	ENSG00000148702.14	HABP2	10				0	0	29.5	135.25	4.58475	1
TRUE	High	Master Protein	P51648	Fatty aldehyde dehydrogenase [OS=Homo sapiens]	0	42.985	15	7	18	6	485	54.8	7.88	32.2	7	metabolic process	endoplasmic reticulum;membrane;mitochondrion	catalytic activity	Pf00171	224	ENSG00000072210.18	ALDH3A2	17	Fatty acid degradation; Ascorbate and aldarate metabolism; Lysine degradation; Histidine metabolism; beta-Alanine metabolism; Pyruvate metabolism; Glycerolipid metabolism; Glycolysis / Gluconeogenesis; Pentose and glucuronate interconversions; Metabolic pathways; Tryptophan metabolism; Arginine and proline metabolism; Valine, leucine and isoleucine degradation	Sphingolipid de novo biosynthesis	Tryptophan metabolism	18	0	29.5	135.25	4.58475	1
TRUE	High	Master Protein	Q08945	FACT complex subunit SSRP1 [OS=Homo sapiens]	0	23.931	7	5	26	5	709	81	6.87	34.18	5	metabolic process;regulation of biological process;response to stimulus	chromosome;nucleus	DNA binding;protein binding;RNA binding	Pf00505, Pf03531, Pf08512, Pf09011	6749	ENSG00000149136.8	SSRP1	11		HIV elongation arrest and recovery; TP53 Regulates Transcription of DNA Repair Genes; Tat-mediated HIV elongation arrest and recovery; Formation of RNA Pol II elongation complex ; Formation of HIV elongation complex in the absence of HIV Tat; Regulation of TP53 Activity through Phosphorylation; RNA Polymerase II Pre-transcription Events; Pausing and recovery of HIV elongation; Pausing and recover…		24	0	29.6	135.2	4.56757	1	Met-loss+Acetyl [N-Term]
TRUE	High	Master Protein	P63279	SUMO-conjugating enzyme ubc9 [OS=Homo sapiens]	0	27.332	41	5	41	5	158	18	8.66	64.52	5	cell division;metabolic process;regulation of biological process;response to stimulus	cytoplasm;cytosol;nucleus	catalytic activity;nucleotide binding;protein binding;RNA binding	Pf00179, Pf14461	7329	ENSG00000103275.19	UBE2I	16	MicroRNAs in cancer; Ubiquitin mediated proteolysis; NF-kappa B signaling pathway; RNA transport	SUMOylation of DNA replication proteins; SUMOylation of RNA binding proteins; Meiotic synapsis; Negative regulation of activity of TFAP2 (AP-2) family transcription factors; SUMOylation of chromatin organization proteins; Formation of Incision Complex in GG-NER; Recruitment and ATM-mediated phosphorylation of repair and signaling proteins at DNA double strand breaks; Processing of DNA double-stra…	Androgen receptor signaling pathway; TGF-beta Signaling Pathway	36	0	29.7	135.15	4.55051	1
TRUE	High	Master Protein	Q9NZT1	Calmodulin-like protein 5 [OS=Homo sapiens]	0	80.411	51	8	50	8	146	15.9	4.44	113.56	8	regulation of biological process;response to stimulus;transport	extracellular	metal ion binding;protein binding	Pf00036, Pf12763, Pf13202, Pf13405, Pf13499, Pf13833	51806	ENSG00000178372.7	CALML5	10	Dopaminergic synapse; Phototransduction; Vascular smooth muscle contraction; Insulin signaling pathway; Amphetamine addiction; cGMP-PKG signaling pathway; Renin secretion; Neurotrophin signaling pathway; Rap1 signaling pathway; Oxytocin signaling pathway; Olfactory transduction; Circadian entrainment; Long-term potentiation; Glioma; Phosphatidylinositol signaling system; Adrenergic signaling in c…	Neutrophil degranulation	Alzheimers Disease	36	0	29.8	135.15	4.53523	1	Met-loss+Acetyl [N-Term]
TRUE	High	Master Protein	Q9NUJ1	Mycophenolic acid acyl-glucuronide esterase, mitochondrial [OS=Homo sapiens]	0	21.163	18	4	7	4	306	33.9	8.57	14.01	4	metabolic process	cytosol;mitochondrion;organelle lumen	catalytic activity	Pf00326, Pf00561, Pf12695, Pf12697	55347	ENSG00000144827.8	ABHD10	3		Glucuronidation		4	0	30	135.05	4.50167	1
TRUE	High	Master Protein	P09382	Galectin-1 [OS=Homo sapiens]	0	18.775	26	3	7	3	135	14.7	5.5	10.55	3	cell death;cell differentiation;cellular homeostasis;metabolic process;regulation of biological process;response to stimulus	cell surface;cytoplasm;cytosol;extracellular;nucleus;organelle lumen	protein binding;RNA binding;signal transducer activity	Pf00337	3956	ENSG00000100097.11	LGALS1	22		Post-translational protein phosphorylation; Regulation of Insulin-like Growth Factor (IGF) transport and uptake by Insulin-like Growth Factor Binding Proteins (IGFBPs)		4	0	30	135	4.5	1
TRUE	High	Master Protein	O43924	Retinal rod rhodopsin-sensitive cGMP 3',5'-cyclic phosphodiesterase subunit delta [OS=Homo sapiens]	0	14.337	25	3	6	3	150	17.4	5.67	4.33	3	regulation of biological process;response to stimulus	cytoplasm;cytoskeleton;cytosol;membrane	catalytic activity;enzyme regulator activity;protein binding	Pf05351	5147	ENSG00000156973.13	PDE6D	2	Purine metabolism	ARL13B-mediated ciliary trafficking of INPP5E		5	0	30	135	4.5	1
TRUE	High	Master Protein	P31943	Heterogeneous nuclear ribonucleoprotein H [OS=Homo sapiens]	0	38.61	13	4	20	2	449	49.2	6.3	61.96	4	metabolic process;regulation of biological process;response to stimulus	cytosol;membrane;nucleus;spliceosomal complex	protein binding;RNA binding	Pf00076, Pf08080, Pf14259	3187	ENSG00000169045.17; ENSG00000284254.1	HNRNPH1	5; CHR_HG30_PATCH		mRNA Splicing - Major Pathway; FGFR2 alternative splicing	Mecp2 and Associated Rett Syndrome; mRNA Processing	11	0	30.2	134.9	4.46689	1
TRUE	High	Master Protein	A8MVU1	Putative neutrophil cytosol factor 1C [OS=Homo sapiens]	0	18.477	14	4	10	4	366	41.8	8.84	8.46	4	cell organization and biogenesis;metabolic process;regulation of biological process	cytoplasm	catalytic activity;enzyme regulator activity;protein binding	Pf00018, Pf00787, Pf07653, Pf08944, Pf14604	654817		NCF1C	7				0	0	30.2	134.9	4.46689	1
TRUE	High	Master Protein	P05546	Heparin cofactor 2 [OS=Homo sapiens]	0	65.23	24	12	100	12	499	57	6.9	124.98	12	coagulation;metabolic process;regulation of biological process;response to stimulus	extracellular;organelle lumen	enzyme regulator activity	Pf00079	3053	ENSG00000099937.10	SERPIND1	22	Complement and coagulation cascades	Post-translational protein phosphorylation; Regulation of Insulin-like Growth Factor (IGF) transport and uptake by Insulin-like Growth Factor Binding Proteins (IGFBPs); Common Pathway of Fibrin Clot Formation; Intrinsic Pathway of Fibrin Clot Formation	Complement and Coagulation Cascades	10	0	30.4	134.8	4.43421	1
TRUE	High	Master Protein	Q5T749	Keratinocyte proline-rich protein [OS=Homo sapiens]	0	50.281	24	9	23	9	579	64.1	8.27	35.85	9		cytoplasm	protein binding		448834	ENSG00000203786.6	KPRP	1				0	0	30.4	134.8	4.43421	1
TRUE	High	Master Protein	P49411	elongation factor Tu, mitochondrial [OS=Homo sapiens]	0	12.268	7	3	15	3	452	49.5	7.61	20.96	3	metabolic process;response to stimulus	membrane;mitochondrion	catalytic activity;nucleotide binding;protein binding;RNA binding	Pf00009, Pf03143, Pf03144	7284		TUFM	16		Mitochondrial translation elongation		4	0	30.6	134.75	4.40359	1
TRUE	High	Master Protein	Q13126-1	S-methyl-5'-thioadenosine phosphorylase [OS=Homo sapiens]	0	66.482	47	9	31	9	283	31.2	7.18	69.51	9	metabolic process;regulation of biological process;response to stimulus	cytoplasm;cytosol;nucleus	catalytic activity;protein binding	Pf01048	4507	ENSG00000099810.18	MTAP	9	Metabolic pathways; Cysteine and methionine metabolism	Gene and protein expression by JAK-STAT signaling after Interleukin-12 stimulation; Methionine salvage pathway; Interleukin-12 family signaling		12	0	30.7	134.65	4.38599	1	Met-loss+Acetyl [N-Term]
TRUE	High	Master Protein	P14678-1	Small nuclear ribonucleoprotein-associated proteins B and B' [OS=Homo sapiens]	0	41.197	21	5	67	5	240	24.6	11.19	70.05	5	cell organization and biogenesis;metabolic process;transport	cytoplasm;cytosol;nucleus;spliceosomal complex	protein binding;RNA binding	Pf01423	6628	ENSG00000125835.18	SNRPB	20	Spliceosome; Systemic lupus erythematosus	SLBP independent Processing of Histone Pre-mRNAs; SLBP Dependent Processing of Replication-Dependent Histone Pre-mRNAs; mRNA Splicing - Major Pathway; mRNA Splicing - Minor Pathway; snRNP Assembly; Cleavage of Growing Transcript in the Termination Region	mRNA Processing	17	0	30.7	134.65	4.38599	1
TRUE	High	Master Protein	P01903	HLA class II histocompatibility antigen, DR alpha chain [OS=Homo sapiens]	0	35.155	22	4	19	4	254	28.6	5	36.37	4	cell organization and biogenesis;regulation of biological process;response to stimulus	cell surface;endoplasmic reticulum;endosome;Golgi;membrane;vacuole	protein binding;receptor activity;signal transducer activity	Pf00993, Pf07654	3122	ENSG00000226260.9; ENSG00000230726.9; ENSG00000206308.11; ENSG00000228987.9; ENSG00000234794.9	HLA-DRA	6; CHR_HSCHR6_MHC_MANN_CTG1; CHR_HSCHR6_MHC_MCF_CTG1; CHR_HSCHR6_MHC_QBL_CTG1; CHR_HSCHR6_MHC_DBB_CTG1; CHR_HSCHR6_MHC_SSTO_CTG1	Th1 and Th2 cell differentiation; Inflammatory bowel disease (IBD); Asthma; Hematopoietic cell lineage; Allograft rejection; Epstein-Barr virus infection; Leishmaniasis; Type I diabetes mellitus; Cell adhesion molecules (CAMs); Tuberculosis; HTLV-I infection; Toxoplasmosis; Phagosome; Autoimmune thyroid disease; Systemic lupus erythematosus; Herpes simplex infection; Viral myocarditis; Staphyloco…	PD-1 signaling; Translocation of ZAP-70 to Immunological synapse; MHC class II antigen presentation; Downstream TCR signaling; Generation of second messenger molecules; Interferon gamma signaling; Phosphorylation of CD3 and TCR zeta chains	Allograft Rejection; Cytokines and Inflammatory Response	38	0	30.7	134.65	4.38599	1
TRUE	High	Master Protein	P11387	DNA topoisomerase 1 [OS=Homo sapiens]	0	34.713	10	7	23	7	765	90.7	9.31	30.59	7	cell death;cell division;cell organization and biogenesis;metabolic process;regulation of biological process;response to stimulus	chromosome;cytoplasm;nucleus	catalytic activity;DNA binding;nucleotide binding;protein binding;RNA binding	Pf01028, Pf02919, Pf14370	7150	ENSG00000198900.5	TOP1	20		SUMOylation of DNA replication proteins		5	0	30.7	134.65	4.38599	1
TRUE	High	Master Protein	Q12905	Interleukin enhancer-binding factor 2 [OS=Homo sapiens]	0	20.181	9	3	14	3	390	43	5.26	6.21	3	metabolic process;regulation of biological process;response to stimulus;transport	cytoplasm;extracellular;membrane;nucleus;organelle lumen	catalytic activity;DNA binding;nucleotide binding;protein binding;RNA binding	Pf07528	3608	ENSG00000143621.16	ILF2	1		Neutrophil degranulation	B Cell Receptor Signaling Pathway	4	0	30.7	134.65	4.38599	1
TRUE	High	Master Protein	Q08554-1	Desmocollin-1 [OS=Homo sapiens]	0	64.918	9	7	45	7	894	99.9	5.43	68.5	7	cell death;transport	cytoskeleton;membrane	metal ion binding	Pf00028, Pf01049, Pf08758	1823	ENSG00000134765.9	DSC1	18		Formation of the cornified envelope; Neutrophil degranulation		6	0	30.8	134.65	4.37175	1
TRUE	High	Master Protein	P54802	alpha-N-acetylglucosaminidase [OS=Homo sapiens]	0	14.882	5	3	4	3	743	82.2	6.65	4.81	3	cell organization and biogenesis;metabolic process;response to stimulus	organelle lumen;vacuole	catalytic activity	Pf05089, Pf12971, Pf12972	4669	ENSG00000108784.9	NAGLU	17	Lysosome; Glycosaminoglycan degradation; Metabolic pathways	MPS IIIB - Sanfilippo syndrome B; HS-GAG degradation		13	0	30.8	134.65	4.37175	1
TRUE	High	Master Protein	Q9BRF8-1	Serine/threonine-protein phosphatase CPPED1 [OS=Homo sapiens]	0	145.317	63	15	199	15	314	35.5	6.2	341.23	15	metabolic process;transport	cytoplasm;cytosol;extracellular;membrane;organelle lumen	catalytic activity;metal ion binding	Pf00149	55313	ENSG00000103381.11	CPPED1	16		Neutrophil degranulation		3	0	30.8	134.55	4.36851	1	Met-loss+Acetyl [N-Term]
TRUE	High	Master Protein	Q9Y3A5	Ribosome maturation protein SBDS [OS=Homo sapiens]	0.001	6.01	7	2	2	2	250	28.7	8.75	3.61	2	cell organization and biogenesis;cell proliferation;cellular component movement;metabolic process;response to stimulus	cytoplasm;cytoskeleton;cytosol;nucleus	protein binding;RNA binding	Pf01172, Pf09377	51119	ENSG00000126524.9	SBDS	7	Ribosome biogenesis in eukaryotes			1	0	30.8	134.55	4.36851	1
TRUE	High	Master Protein	Q13867	bleomycin hydrolase [OS=Homo sapiens]	0	59.706	25	10	37	10	455	52.5	6.27	48.75	10	metabolic process;response to stimulus	cytoplasm;cytosol;nucleus	catalytic activity;protein binding	Pf03051	642	ENSG00000108578.14	BLMH	17		Antigen processing: Ubiquitination & Proteasome degradation		4	0	30.9	134.55	4.35437	1
TRUE	High	Master Protein	Q9UBC9	Small proline-rich protein 3 [OS=Homo sapiens]	0	43.198	66	10	212	10	169	18.1	8.57	137.19	10	cell death;cell differentiation;metabolic process;response to stimulus	cytoplasm;cytoskeleton;cytosol;Golgi	protein binding;structural molecule activity	Pf02389	6707	ENSG00000163209.14	SPRR3	1		Formation of the cornified envelope		3	0	30.9	134.55	4.35437	1
TRUE	High	Master Protein	P56537-1	eukaryotic translation initiation factor 6 [OS=Homo sapiens]	0	69.558	41	6	51	6	245	26.6	4.68	107.96	6	cell organization and biogenesis;metabolic process;regulation of biological process;response to stimulus;transport	cytoplasm;cytosol;nucleus	protein binding;RNA binding	Pf01912	3692	ENSG00000242372.6	EIF6	20	Ribosome biogenesis in eukaryotes		Translation Factors	2	0	31	134.5	4.33871	1
TRUE	High	Master Protein	Q16706	Alpha-mannosidase 2 [OS=Homo sapiens]	0	17.628	4	4	9	4	1144	131.1	7.58	15.31	4	cell organization and biogenesis;metabolic process;regulation of biological process	Golgi;membrane	catalytic activity;metal ion binding	Pf01074, Pf07748, Pf09261	4124	ENSG00000112893.9	MAN2A1	5	N-Glycan biosynthesis; Metabolic pathways	Intra-Golgi traffic; Reactions specific to the complex N-glycan synthesis pathway		12	0	31.2	134.35	4.30609	1
TRUE	High	Master Protein	Q01518-1	adenylyl cyclase-associated protein 1 [OS=Homo sapiens]	0	312.041	46	23	630	23	475	51.9	8.06	1202.35	23	cell organization and biogenesis;cellular component movement;regulation of biological process;response to stimulus;transport	cytoplasm;cytoskeleton;extracellular;membrane;organelle lumen	protein binding	Pf01213, Pf07986, Pf08603	10487	ENSG00000131236.16	CAP1	1		Platelet degranulation ; Neutrophil degranulation; Role of ABL in ROBO-SLIT signaling	Angiopoietin Like Protein 8 Regulatory Pathway; Insulin Signaling	13	0	31.4	134.3	4.27707	1
TRUE	High	Master Protein	A0FGR8-1	Extended synaptotagmin-2 [OS=Homo sapiens]	0	26.587	7	6	13	6	921	102.3	9.26	18.25	6	metabolic process;transport	endoplasmic reticulum;membrane	metal ion binding;protein binding	Pf00168	57488		ESYT2	7		Glycosphingolipid metabolism		4	0	31.4	134.3	4.27707	1
TRUE	High	Master Protein	O60486	Plexin-C1 [OS=Homo sapiens]	0	21.967	4	4	17	4	1568	175.6	7.61	28.81	4	regulation of biological process;response to stimulus	membrane	protein binding;receptor activity;signal transducer activity	Pf01437, Pf01833, Pf08337	10154	ENSG00000136040.8	PLXNC1	12	Axon guidance	Other semaphorin interactions		5	0	31.5	134.25	4.2619	1
TRUE	High	Master Protein	Q15438-1	Cytohesin-1 [OS=Homo sapiens]	0	13.979	9	3	5	3	398	46.4	5.54	4.52	3	regulation of biological process;transport	cytoplasm;cytosol;membrane	protein binding	Pf00169, Pf01369, Pf15413	9267	ENSG00000108669.16	CYTH1	17	Endocytosis; Phospholipase D signaling pathway	Intra-Golgi traffic		6	0	31.5	134.25	4.2619	1
TRUE	High	Master Protein	P07602-1	Prosaposin [OS=Homo sapiens]	0	62.617	20	11	118	11	524	58.1	5.17	147.44	11	cell differentiation;metabolic process;regulation of biological process;response to stimulus;transport	extracellular;membrane;mitochondrion;organelle lumen;vacuole	catalytic activity;enzyme regulator activity;protein binding	Pf02199, Pf03489, Pf05184	5660	ENSG00000197746.13	PSAP	10	Lysosome	Platelet degranulation ; Peptide ligand-binding receptors; Neutrophil degranulation; Glycosphingolipid metabolism		17	0	31.8	134.1	4.21698	1
TRUE	High	Master Protein	Q16563-2	Isoform 2 of Synaptophysin-like protein 1 [OS=Homo sapiens]	0	14.719	16	3	13	3	241	26.4	7.23	15.77	3	cell communication;transport	membrane	transporter activity	Pf01284	6856	ENSG00000008282.8	SYPL1	7				0	0	32	134	4.1875	1	Met-loss+Acetyl [N-Term]
TRUE	High	Master Protein	Q9NZ08-1	endoplasmic reticulum aminopeptidase 1 [OS=Homo sapiens]	0	91.408	22	17	53	17	941	107.2	6.46	79.81	17	cell communication;cell differentiation;metabolic process;regulation of biological process;response to stimulus	cytoplasm;cytosol;endoplasmic reticulum;extracellular;membrane;organelle lumen	catalytic activity;metal ion binding;protein binding	Pf01433, Pf11838, Pf13485	51752	ENSG00000164307.12	ERAP1	5		Antigen Presentation: Folding, assembly and peptide loading of class I MHC		4	0	32.1	133.95	4.1729	1
TRUE	High	Master Protein	Q13609	Deoxyribonuclease gamma [OS=Homo sapiens]	0	42.331	30	8	28	8	305	35.5	9.29	42.46	8	cell death;metabolic process	endoplasmic reticulum;extracellular;nucleus	catalytic activity;DNA binding;metal ion binding	Pf03372	1776	ENSG00000163687.13	DNASE1L3	3				0	0	32.1	133.95	4.1729	1
TRUE	High	Master Protein	P28072	Proteasome subunit beta type-6 [OS=Homo sapiens]	0	14.452	13	3	36	3	239	25.3	4.92	61.79	3	metabolic process;regulation of biological process;response to stimulus;transport	cytoplasm;cytosol;nucleus;proteasome	catalytic activity;protein binding	Pf00227	5694	ENSG00000142507.9	PSMB6	17	Proteasome	Regulation of RAS by GAPs; CDT1 association with the CDC6:ORC:origin complex; Downstream TCR signaling; UCH proteinases; NIK-->noncanonical NF-kB signaling; Hh mutants that don't undergo autocatalytic processing are degraded by ERAD; SCF-beta-TrCP mediated degradation of Emi1; Cross-presentation of soluble exogenous antigens (endosomes); Separation of Sister Chromatids; Vpu mediated degradation o…	Proteasome Degradation	150	0	32.2	133.9	4.15839	1
TRUE	High	Master Protein	P62753	40S RIBOSOMAL PROTEIN S6 [OS=Homo sapiens]	0	14.186	14	3	6	3	249	28.7	10.84	7.88	3	cell death;cell differentiation;cell organization and biogenesis;cell proliferation;metabolic process;regulation of biological process;response to stimulus;transport	cytoplasm;cytosol;membrane;nucleus;ribosome	protein binding;RNA binding;structural molecule activity	Pf01092	6194	ENSG00000137154.12	RPS6	9	Ribosome; Insulin signaling pathway; HIF-1 signaling pathway; EGFR tyrosine kinase inhibitor resistance; Proteoglycans in cancer; mTOR signaling pathway; PI3K-Akt signaling pathway	Peptide chain elongation; Eukaryotic Translation Termination; Viral mRNA Translation; mTORC1-mediated signalling; Formation of the ternary complex, and subsequently, the 43S complex; L13a-mediated translational silencing of Ceruloplasmin expression; Selenocysteine synthesis; Nonsense Mediated Decay (NMD) independent of the Exon Junction Complex (EJC); Nonsense Mediated Decay (NMD) enhanced by the…	IL-5 Signaling Pathway; Human Thyroid Stimulating Hormone (TSH) signaling pathway; Leptin signaling pathway; Follicle Stimulating Hormone (FSH) signaling pathway; Prolactin Signaling Pathway; Interleukin-11 Signaling Pathway; Oncostatin M Signaling Pathway; Brain-Derived Neurotrophic Factor (BDNF) signaling pathway; Kit receptor signaling pathway; Mecp2 and Associated Rett Syndrome; VEGFA-VEGFR2 …	62	0	32.3	133.8	4.14241	1
TRUE	High	Master Protein	P09917	arachidonate 5-lipoxygenase [OS=Homo sapiens]	0	81.83	21	12	46	12	674	77.9	5.77	90.17	12	defense response;metabolic process;response to stimulus;transport	cytoplasm;cytosol;extracellular;membrane;nucleus;organelle lumen	catalytic activity;metal ion binding;protein binding	Pf00305, Pf01477	240	ENSG00000012779.10; ENSG00000275565.4	ALOX5	10; CHR_HSCHR10_1_CTG2	Serotonergic synapse; Ovarian steroidogenesis; Arachidonic acid metabolism; Toxoplasmosis; Fc epsilon RI signaling pathway; Metabolic pathways	Synthesis of Leukotrienes (LT) and Eoxins (EX); Neutrophil degranulation; Synthesis of Lipoxins (LX); Interleukin-18 signaling; Interleukin-4 and 13 signaling; Synthesis of 5-eicosatetraenoic acids	Selenium Micronutrient Network; Eicosanoid Synthesis	23	0	32.4	133.8	4.12963	1
TRUE	High	Master Protein	Q9H4A4	aminopeptidase B [OS=Homo sapiens]	0	19.133	7	4	14	4	650	72.5	5.74	11.93	4	metabolic process	extracellular;membrane	catalytic activity;metal ion binding	Pf01433, Pf09127, Pf13485	6051	ENSG00000176393.10	RNPEP	1				0	0	32.4	133.8	4.12963	1
TRUE	High	Master Protein	Q99798	Aconitate hydratase, mitochondrial [OS=Homo sapiens]	0.001	7.767	3	2	3	2	780	85.4	7.61	3.66	2	metabolic process;response to stimulus	mitochondrion;organelle lumen	catalytic activity;metal ion binding	Pf00330, Pf00694	50	ENSG00000100412.15	ACO2	22	Citrate cycle (TCA cycle); Carbon metabolism; Biosynthesis of amino acids; 2-Oxocarboxylic acid metabolism; Metabolic pathways; Glyoxylate and dicarboxylate metabolism	Mitochondrial protein import; Metabolism of proteins; Citric acid cycle (TCA cycle)	Amino Acid metabolism; TCA Cycle	14	0	32.4	133.8	4.12963	1
TRUE	High	Master Protein	P04114	apolipoprotein B-100 [OS=Homo sapiens]	0	580.015	24	91	343	91	4563	515.3	7.05	496.48	91	cell organization and biogenesis;cellular component movement;metabolic process;regulation of biological process;response to stimulus;transport	cytoplasm;cytosol;endoplasmic reticulum;endosome;extracellular;membrane;organelle lumen	protein binding;transporter activity	Pf01347, Pf04286, Pf06448, Pf09172, Pf12491	338		APOB	2	Fat digestion and absorption; Vitamin digestion and absorption	Post-translational protein phosphorylation; Cargo recognition for clathrin-mediated endocytosis; Regulation of Insulin-like Growth Factor (IGF) transport and uptake by Insulin-like Growth Factor Binding Proteins (IGFBPs); LDL remodeling; Scavenging by Class H Receptors; VLDL clearance; Retinoid metabolism and transport; Chylomicron remodeling; Scavenging by Class A Receptors; LDL clearance; Plate…	Selenium Micronutrient Network; Vitamin B12 Metabolism; Folate Metabolism; Statin Pathway	46	0	32.5	133.7	4.11385	1
TRUE	High	Master Protein	P12956	X-ray repair cross-complementing protein 6 [OS=Homo sapiens]	0	65.456	16	8	49	8	609	69.8	6.64	80.38	8	cell organization and biogenesis;defense response;metabolic process;regulation of biological process;response to stimulus;transport	chromosome;cytoplasm;cytosol;extracellular;membrane;nucleus;organelle lumen	catalytic activity;DNA binding;nucleotide binding;protein binding;RNA binding	Pf02037, Pf02735, Pf03730, Pf03731	2547	ENSG00000196419.12	XRCC6	22	Non-homologous end-joining	2-LTR circle formation; Neutrophil degranulation; IRF3-mediated induction of type I IFN; Nonhomologous End-Joining (NHEJ)	Non-homologous end joining	18	0	32.5	133.7	4.11385	1
TRUE	High	Master Protein	P20160	Azurocidin [OS=Homo sapiens]	0	292.783	58	10	1088	10	251	26.9	9.5	2373.69	10	cellular component movement;defense response;metabolic process;regulation of biological process;response to stimulus;transport	extracellular;membrane;organelle lumen;vacuole	catalytic activity;protein binding	Pf00089	566	ENSG00000172232.9; ENSG00000278624.2	AZU1	19; CHR_HSCHR19_5_CTG2		Neutrophil degranulation		3	0	32.6	133.7	4.10123	1
TRUE	High	Master Protein	P52597	Heterogeneous nuclear ribonucleoprotein F [OS=Homo sapiens]	0	66.717	24	7	29	5	415	45.6	5.58	59.13	7	metabolic process;regulation of biological process;response to stimulus	cytosol;membrane;nucleus;spliceosomal complex	protein binding;RNA binding	Pf00076, Pf08080, Pf14259	3185	ENSG00000169813.16	HNRNPF	10		Gene and protein expression by JAK-STAT signaling after Interleukin-12 stimulation; mRNA Splicing - Major Pathway; FGFR2 alternative splicing; Interleukin-12 family signaling	Mecp2 and Associated Rett Syndrome	15	2	32.6	133.7	4.10123	1	Met-loss+Acetyl [N-Term]
TRUE	High	Master Protein	Q99598	Translin-associated protein X [OS=Homo sapiens]	0	58.86	33	7	20	7	290	33.1	6.55	32.43	7	cell differentiation;development;metabolic process;response to stimulus;transport	cytoplasm;cytosol;Golgi;nucleus	DNA binding;metal ion binding;protein binding;RNA binding;transporter activity	Pf01997	7257	ENSG00000116918.13	TSNAX	1		Small interfering RNA (siRNA) biogenesis		3	0	32.6	1337	41.0123	1
TRUE	High	Master Protein	O95989	Diphosphoinositol polyphosphate phosphohydrolase 1 [OS=Homo sapiens]	0	53.09	35	5	41	5	172	19.5	6.34	67.17	5	cell communication;metabolic process	cytoplasm;cytosol;nucleus	catalytic activity;metal ion binding	Pf00293	11165	ENSG00000272325.1	NUDT3	6		Synthesis of pyrophosphates in the cytosol		3	0	32.6	133.7	4.10123	1
TRUE	High	Master Protein	Q9Y678	Coatomer subunit gamma-1 [OS=Homo sapiens]	0	15.084	5	4	6	4	874	97.7	5.47	3.71	4	cellular component movement;transport	cytoplasm;cytosol;Golgi;membrane	protein binding;structural molecule activity	Pf01602, Pf08752	22820	ENSG00000181789.14	COPG1	3		COPI-dependent Golgi-to-ER retrograde traffic; COPI-mediated anterograde transport		11	0	32.6	133.7	4.10123	1
TRUE	High	Master Protein	P04066	tissue alpha-L-fucosidase [OS=Homo sapiens]	0	26.261	12	5	34	5	466	53.7	6.84	64.81	5	metabolic process;transport	cytoplasm;extracellular;organelle lumen;vacuole	catalytic activity	Pf01120	2517	ENSG00000179163.11	FUCA1	1	Lysosome; Other glycan degradation	Neutrophil degranulation; Reactions specific to the complex N-glycan synthesis pathway		11	0	32.7	133.65	4.08716	1
TRUE	High	Master Protein	Q8NHP6-1	motile sperm domain-containing protein 2 [OS=Homo sapiens]	0	15.582	6	2	13	2	518	59.7	5.96	25.45	2	regulation of biological process;response to stimulus;transport	membrane		Pf00635, Pf00650, Pf13716	158747	ENSG00000130150.11	MOSPD2	X		Neutrophil degranulation		3	0	32.7	133.65	4.08716	1
TRUE	High	Master Protein	Q7L5L3-1	Isoform 2 of Lysophospholipase D GDPD3 [OS=Homo sapiens]	0	15.178	13	3	8	3	256	29.6	7.39	13.76	3	metabolic process	membrane	catalytic activity;metal ion binding	Pf03009, Pf13653	79153		GDPD3	16				0	0	33	133.5	4.04545	1
TRUE	High	Master Protein	P14324	Farnesyl pyrophosphate synthase [OS=Homo sapiens]	0	34.91	12	4	33	4	419	48.2	6.15	48.8	4	metabolic process;regulation of biological process	cytoplasm;cytosol;mitochondrion	catalytic activity;metal ion binding;RNA binding	Pf00348	2224	ENSG00000160752.14	FDPS	1	HTLV-I infection; Terpenoid backbone biosynthesis; Metabolic pathways; Influenza A	Cholesterol biosynthesis; Activation of gene expression by SREBF (SREBP)	Cholesterol Biosynthesis; Sterol Regulatory Element-Binding Proteins (SREBP) signalling	12	0	33.1	133.45	4.03172	1
TRUE	High	Master Protein	P50995	annexin A11 [OS=Homo sapiens]	0	163.348	33	15	190	15	505	54.4	7.65	388.74	15	cell division;response to stimulus;transport	cytoplasm;cytoskeleton;cytosol;membrane;nucleus;vacuole	metal ion binding;protein binding;RNA binding	Pf00191	311	ENSG00000122359.17	ANXA11	10				0	0	33.3	133.35	4.0045	1
TRUE	High	Master Protein	P26639-1	Threonine--tRNA ligase, cytoplasmic [OS=Homo sapiens]	0	40.91	17	10	37	10	723	83.4	6.67	35.33	10	metabolic process	cytoplasm;cytoskeleton;cytosol	catalytic activity;nucleotide binding;protein binding;RNA binding	Pf00587, Pf02824, Pf03129, Pf07973	6897	ENSG00000113407.13	TARS	5	Aminoacyl-tRNA biosynthesis	Cytosolic tRNA aminoacylation		5	0	33.4	133.25	3.98952	1
TRUE	High	Master Protein	P49354	protein farnesyltransferase/geranylgeranyltransferase type-1 subunit alpha [OS=Homo sapiens]	0.001	7.609	4	2	3	2	379	44.4	5.08	0	2	cell organization and biogenesis;metabolic process;regulation of biological process;response to stimulus	cytoplasm;cytosol;membrane	catalytic activity;protein binding	Pf01239	2339	ENSG00000168522.12	FNTA	8	Terpenoid backbone biosynthesis	Signaling by GPCR; Apoptotic cleavage of cellular proteins; Inactivation, recovery and regulation of the phototransduction cascade		10	0	33.5	133.2	3.97612	1
TRUE	High	Master Protein	Q07157	Tight junction protein ZO-1 [OS=Homo sapiens]	0	16.819	3	4	4	4	1748	195.3	6.7	4.67	4	cell communication;cell organization and biogenesis;regulation of biological process;response to stimulus	cytoplasm;cytosol;membrane	protein binding	Pf00018, Pf00595, Pf00625, Pf00791, Pf07653, Pf13180	7082	ENSG00000104067.16	TJP1	15	Tight junction; Gap junction; Salmonella infection; Adherens junction; Vibrio cholerae infection; Epithelial cell signaling in Helicobacter pylori infection	c-src mediated regulation of Cx43 function and closure of gap junctions; Signaling by Hippo; RUNX1 regulates expression of components of tight junctions; Apoptotic cleavage of cell adhesion proteins		23	0	33.7	133.15	3.95104	1
TRUE	High	Master Protein	P60174-1	Isoform 2 of Triosephosphate isomerase [OS=Homo sapiens]	0	302.637	90	18	635	18	249	26.7	6.9	1378.95	18	development;metabolic process	cytosol;nucleus	catalytic activity;protein binding	Pf00121	7167	ENSG00000111669.14	TPI1	12			Fatty Acid Beta Oxidation; Cori Cycle; Glycolysis and Gluconeogenesis	3	0	33.8	133.1	3.93787	1
TRUE	High	Master Protein	P60900	Proteasome subunit alpha type-6 [OS=Homo sapiens]	0	116.715	48	10	214	10	246	27.4	6.76	409.14	10	metabolic process;regulation of biological process;response to stimulus;transport	cytoplasm;cytosol;nucleus;proteasome	catalytic activity;nucleotide binding;protein binding;RNA binding	Pf00227, Pf10584	5687	ENSG00000100902.10	PSMA6	14	Proteasome	Regulation of RAS by GAPs; CDT1 association with the CDC6:ORC:origin complex; Downstream TCR signaling; UCH proteinases; NIK-->noncanonical NF-kB signaling; Hh mutants that don't undergo autocatalytic processing are degraded by ERAD; SCF-beta-TrCP mediated degradation of Emi1; Cross-presentation of soluble exogenous antigens (endosomes); Separation of Sister Chromatids; Vpu mediated degradation o…	Proteasome Degradation	150	0	33.9	133.05	3.92478	1
TRUE	High	Master Protein	Q9H1E1	Ribonuclease 7 [OS=Homo sapiens]	0	29.874	33	3	12	3	156	17.4	9.69	20.32	3	defense response;metabolic process;response to stimulus	cytoplasm;extracellular	catalytic activity	Pf00074	84659	ENSG00000165799.4	RNASE7	14		Antimicrobial peptides		3	0	34.1	132.95	3.89883	1
TRUE	High	Master Protein	P33121	Long-chain-fatty-acid--CoA ligase 1 [OS=Homo sapiens]	0.001	8.356	4	3	8	3	698	77.9	7.15	4.19	3	metabolic process;regulation of biological process;response to stimulus;transport	endoplasmic reticulum;membrane;mitochondrion	catalytic activity;nucleotide binding	Pf00501	2180	ENSG00000151726.13	ACSL1	4	Peroxisome; Fatty acid degradation; PPAR signaling pathway; Fatty acid biosynthesis; Metabolic pathways; Adipocytokine signaling pathway; Fatty acid metabolism	Synthesis of very long-chain fatty acyl-CoAs; PPARA activates gene expression; Linoleic acid (LA) metabolism; alpha-linolenic acid (ALA) metabolism	Fatty Acid Beta Oxidation; Fatty Acid Biosynthesis; Mitochondrial LC-Fatty Acid Beta-Oxidation; PPAR signaling pathway	21	0	34.1	132.95	3.89883	1
TRUE	High	Master Protein	P61981	14-3-3 protein gamma [OS=Homo sapiens]	0	88.945	54	12	218	7	247	28.3	4.89	314.91	12	cell organization and biogenesis;regulation of biological process;response to stimulus;transport	cytoplasm;cytosol;membrane;mitochondrion	enzyme regulator activity;protein binding;RNA binding	Pf00244	7532	ENSG00000170027.6	YWHAG	7	Viral carcinogenesis; Epstein-Barr virus infection; Hippo signaling pathway; Oocyte meiosis; Cell cycle; PI3K-Akt signaling pathway	Chk1/Chk2(Cds1) mediated inactivation of Cyclin B:Cdk1 complex; Regulation of PLK1 Activity at G2/M Transition; AURKA Activation by TPX2; Anchoring of the basal body to the plasma membrane; Recruitment of NuMA to mitotic centrosomes; Activation of BAD and translocation to mitochondria ; Recruitment of mitotic centrosome proteins and complexes; Loss of Nlp from mitotic centrosomes; Translocation o…	Cell Cycle; Prolactin Signaling Pathway; Myometrial Relaxation and Contraction Pathways; Calcium Regulation in the Cardiac Cell; Sudden Infant Death Syndrome (SIDS) Susceptibility Pathways	48	1	34.4	132.8	3.86047	1
TRUE	High	Master Protein	P05543	thyroxine-binding globulin [OS=Homo sapiens]	0	54.962	27	9	63	9	415	46.3	6.3	95.29	9	regulation of biological process;transport	extracellular	enzyme regulator activity	Pf00079	6906	ENSG00000123561.14	SERPINA7	X	Thyroid hormone synthesis			1	0	34.4	132.8	3.86047	1
TRUE	High	Master Protein	P13498	Cytochrome b-245 light chain [OS=Homo sapiens]	0.001	7.191	9	2	11	2	195	21	9.54	4.23	2	cell organization and biogenesis;cellular homeostasis;defense response;metabolic process;regulation of biological process;response to stimulus;transport	cytoplasm;endosome;Golgi;membrane;mitochondrion;nucleus	catalytic activity;metal ion binding;protein binding	Pf05038	1535	ENSG00000051523.10	CYBA	16	NOD-like receptor signaling pathway; Osteoclast differentiation; Leishmaniasis; Phagosome; Leukocyte transendothelial migration	ROS, RNS production in phagocytes; Neutrophil degranulation; Cross-presentation of particulate exogenous antigens (phagosomes); VEGFA-VEGFR2 Pathway; Detoxification of Reactive Oxygen Species; RHO GTPases Activate NADPH Oxidases	TNF alpha Signaling Pathway; Microglia Pathogen Phagocytosis Pathway; Oxidative Stress	26	0	34.4	132.8	3.86047	1
TRUE	High	Master Protein	Q7L591-3	Isoform 3 of Docking protein 3 [OS=Homo sapiens]	0	22.171	14	4	9	4	330	35.7	8.6	11.83	4	transport	membrane	protein binding	Pf00169, Pf02174	79930	ENSG00000146094.13	DOK3	5				0	0	34.6	132.7	3.83526	1	Acetyl [N-Term]
TRUE	High	Master Protein	P39687	Acidic leucine-rich nuclear phosphoprotein 32 family member A [OS=Homo sapiens]	0	59.906	27	7	63	4	249	28.6	4.09	142.97	7	cell organization and biogenesis;metabolic process;regulation of biological process;response to stimulus;transport	cytoplasm;endoplasmic reticulum;nucleus	protein binding;RNA binding	Pf12799, Pf13855, Pf14580	8125	ENSG00000140350.15	ANP32A	15		HuR (ELAVL1) binds and stabilizes mRNA		3	3	34.7	132.65	3.82277	1
TRUE	High	Master Protein	P05388	60S acidic ribosomal protein P0 [OS=Homo sapiens]	0	10.532	9	3	25	3	317	34.3	5.97	33.02	3	cell organization and biogenesis;metabolic process;regulation of biological process;response to stimulus;transport	cytoplasm;cytosol;endoplasmic reticulum;membrane;nucleus;ribosome	protein binding;RNA binding;structural molecule activity	Pf00428, Pf00466	6175	ENSG00000089157.15	RPLP0	12	Ribosome	Peptide chain elongation; Gene and protein expression by JAK-STAT signaling after Interleukin-12 stimulation; Eukaryotic Translation Termination; Viral mRNA Translation; L13a-mediated translational silencing of Ceruloplasmin expression; Nonsense Mediated Decay (NMD) independent of the Exon Junction Complex (EJC); Selenocysteine synthesis; Nonsense Mediated Decay (NMD) enhanced by the Exon Junctio…	Cytoplasmic Ribosomal Proteins	39	0	34.7	132.65	3.82277	1
TRUE	High	Master Protein	P18085	ADP-ribosylation factor 4 [OS=Homo sapiens]	0	16.327	22	4	11	3	180	20.5	7.14	10.51	4	cellular component movement;metabolic process;regulation of biological process;response to stimulus;transport	cytosol;Golgi;membrane	catalytic activity;nucleotide binding;protein binding;signal transducer activity	Pf00025, Pf00071, Pf00503, Pf01926, Pf04670, Pf08477, Pf09439	378	ENSG00000168374.10	ARF4	3		COPI-dependent Golgi-to-ER retrograde traffic; VxPx cargo-targeting to cilium; COPI-mediated anterograde transport		15	1	34.8	132.6	3.81034	1
TRUE	High	Master Protein	P53621-1	coatomer subunit alpha [OS=Homo sapiens]	0.001	9.152	2	2	2	2	1224	138.3	7.66	3.64	2	regulation of biological process;transport	cytoplasm;cytosol;extracellular;Golgi;membrane	protein binding;structural molecule activity	Pf00400, Pf04053, Pf06957	1314	ENSG00000122218.14	COPA	1		COPI-dependent Golgi-to-ER retrograde traffic; COPI-mediated anterograde transport		11	0	62.4	237.6	3.80769	1
TRUE	High	Master Protein	Q9HD89	resistin [OS=Homo sapiens]	0	125.336	59	6	331	6	108	11.4	6.86	632.6	6	cell differentiation;regulation of biological process;response to stimulus;transport	extracellular;nucleus;organelle lumen	protein binding	Pf06954	56729	ENSG00000104918.7	RETN	19		Neutrophil degranulation	Adipogenesis	4	0	34.9	132.6	3.79943	1
TRUE	High	Master Protein	Q99805	Transmembrane 9 superfamily member 2 [OS=Homo sapiens]	0	16.108	6	3	3	3	663	75.7	7.44	5.12	3	transport	endosome;membrane		Pf02990, Pf07690	9375	ENSG00000125304.8	TM9SF2	13				0	0	35	132.5	3.78571	1
TRUE	High	Master Protein	P09228	Cystatin-SA [OS=Homo sapiens]	0	103.096	53	7	286	3	141	16.4	4.93	636.43	7	regulation of biological process;response to stimulus	extracellular	enzyme regulator activity;protein binding	Pf00031	1470	ENSG00000170369.3	CST2	20	Salivary secretion			1	0	35.1	132.45	3.7735	1
TRUE	High	Master Protein	P36969	Phospholipid hydroperoxide glutathione peroxidase, mitochondrial [OS=Homo sapiens]	0	55.67	43	8	59	8	197	22.2	8.37	82.41	8	cell organization and biogenesis;development;metabolic process;response to stimulus	cytoplasm;cytosol;mitochondrion;nucleus	antioxidant activity;catalytic activity;protein binding	Pf00255	2879	ENSG00000167468.16	GPX4	19	Glutathione metabolism	Synthesis of 12-eicosatetraenoic acid derivatives; Synthesis of 15-eicosatetraenoic acid derivatives; Synthesis of 5-eicosatetraenoic acids	Glutathione metabolism; Selenium Micronutrient Network; Folate Metabolism; Selenium Metabolism and Selenoproteins; One carbon metabolism and related pathways; Metapathway biotransformation	14	0	35.2	132.4	3.76136	1
TRUE	High	Master Protein	Q00610-1	Clathrin heavy chain 1 [OS=Homo sapiens]	0	60.36	8	10	30	10	1675	191.5	5.69	61.19	10	cell differentiation;cell division;cell organization and biogenesis;cellular component movement;metabolic process;regulation of biological process;response to stimulus;transport	cytoplasm;cytoskeleton;cytosol;endosome;membrane;vacuole	protein binding;RNA binding;structural molecule activity	Pf00637, Pf01394, Pf04053, Pf09268, Pf13838	1213	ENSG00000141367.11	CLTC	17	Lysosome; Endocytosis; Huntington's disease; Endocrine and other factor-regulated calcium reabsorption; Bacterial invasion of epithelial cells; Synaptic vesicle cycle	Cargo recognition for clathrin-mediated endocytosis; Formation of annular gap junctions; Golgi Associated Vesicle Biogenesis; Recycling pathway of L1; LDL clearance; Lysosome Vesicle Biogenesis; EPH-ephrin mediated repulsion of cells; Entry of Influenza Virion into Host Cell via Endocytosis; Retrograde neurotrophin signalling; VLDLR internalisation and degradation; WNT5A-dependent internalization…	Synaptic Vesicle Pathway; VEGFA-VEGFR2 Signaling Pathway; Complement and Coagulation Cascades	50	0	35.3	132.35	3.74929	1
TRUE	High	Master Protein	P09622	Dihydrolipoyl dehydrogenase, mitochondrial [OS=Homo sapiens]	0	33.822	16	7	14	7	509	54.1	7.85	19.64	7	cellular homeostasis;metabolic process;regulation of biological process	mitochondrion;organelle lumen	catalytic activity;nucleotide binding;protein binding	Pf00070, Pf00890, Pf01134, Pf02852, Pf03486, Pf07992, Pf12831, Pf13450	1738	ENSG00000091140.13	DLD	7	Propanoate metabolism; Citrate cycle (TCA cycle); Carbon metabolism; Glycine, serine and threonine metabolism; Pyruvate metabolism; Glycolysis / Gluconeogenesis; Metabolic pathways; Glyoxylate and dicarboxylate metabolism; Valine, leucine and isoleucine degradation	Glycine degradation; Regulation of pyruvate dehydrogenase (PDH) complex; Lysine catabolism; Signaling by Retinoic Acid; Branched-chain amino acid catabolism; Citric acid cycle (TCA cycle)	Fatty Acid Beta Oxidation; TCA Cycle and Deficiency of Pyruvate Dehydrogenase complex (PDHc); Amino Acid metabolism; Glycolysis and Gluconeogenesis; TCA Cycle	29	0	35.4	132.3	3.73729	1
TRUE	High	Master Protein	P05023	Sodium/potassium-transporting ATPase subunit alpha-1 [OS=Homo sapiens]	0	15.437	4	4	5	4	1023	112.8	5.49	5.43	4	cell communication;cellular homeostasis;metabolic process;regulation of biological process;response to stimulus;transport	endoplasmic reticulum;endosome;Golgi;membrane	catalytic activity;metal ion binding;nucleotide binding;protein binding;transporter activity	Pf00122, Pf00689, Pf00690, Pf00702, Pf08282, Pf12710, Pf13246	476	ENSG00000163399.15	ATP1A1	1	Bile secretion; cGMP-PKG signaling pathway; Endocrine and other factor-regulated calcium reabsorption; Protein digestion and absorption; Proximal tubule bicarbonate reclamation; Thyroid hormone signaling pathway; Insulin secretion; Adrenergic signaling in cardiomyocytes; Thyroid hormone synthesis; Pancreatic secretion; Aldosterone-regulated sodium reabsorption; Carbohydrate digestion and absorpti…	Ion homeostasis; Ion transport by P-type ATPases	Preimplantation Embryo	24	0	35.4	132.3	3.73729	1
TRUE	High	Master Protein	Q13464	Rho-associated protein kinase 1 [OS=Homo sapiens]	0	48.469	9	12	26	12	1354	158.1	5.9	39.81	12	cell death;cell organization and biogenesis;cellular component movement;metabolic process;regulation of biological process;response to stimulus;transport	cytoplasm;cytoskeleton;cytosol;extracellular;Golgi;membrane;organelle lumen	catalytic activity;metal ion binding;motor activity;nucleotide binding;protein binding	Pf00069, Pf00130, Pf00169, Pf00433, Pf01576, Pf02463, Pf03962, Pf04111, Pf04156, Pf05557, Pf05622, Pf06160, Pf07714, Pf07888, Pf08912, Pf09726, Pf09789, Pf10174, Pf12128, Pf12795, Pf14531, Pf14915, Pf15619	6093	ENSG00000067900.7	ROCK1	18	TGF-beta signaling pathway; Vascular smooth muscle contraction; Pathogenic Escherichia coli infection; MicroRNAs in cancer; cGMP-PKG signaling pathway; Oxytocin signaling pathway; Pathways in cancer; Focal adhesion; Proteoglycans in cancer; Salmonella infection; Regulation of actin cytoskeleton; Leukocyte transendothelial migration; Sphingolipid signaling pathway; Chemokine signaling pathway; Axo…	EPHA-mediated growth cone collapse; G alpha (12/13) signalling events; EPHB-mediated forward signaling; RHO GTPases Activate ROCKs; Neutrophil degranulation; Sema4D induced cell migration and growth-cone collapse; Apoptotic cleavage of cellular proteins; VEGFA-VEGFR2 Pathway	Androgen receptor signaling pathway; MicroRNAs in cardiomyocyte hypertrophy; Integrin-mediated Cell Adhesion; Leptin signaling pathway; Regulation of Microtubule Cytoskeleton; Pathogenic Escherichia coli infection; AGE/RAGE pathway; Focal Adhesion; TGF-beta Signaling Pathway; VEGFA-VEGFR2 Signaling Pathway; Chemokine signaling pathway; EGF/EGFR Signaling Pathway; Regulation of Actin Cytoskeleton;…	57	0	35.4	132.25	3.73588	1
TRUE	High	Master Protein	Q14739	Lamin-B receptor [OS=Homo sapiens]	0	34.858	9	5	44	5	615	70.7	9.36	68.36	5	metabolic process	membrane;nucleus	catalytic activity;DNA binding;protein binding;RNA binding	Pf01222, Pf06966, Pf09465	3930	ENSG00000143815.14	LBR	1		Cholesterol biosynthesis	Gastric cancer network 2; ATM Signaling Network in Development and Disease	6	0	35.4	132.25	3.73588	1
TRUE	High	Master Protein	Q96KP4	cytosolic non-specific dipeptidase [OS=Homo sapiens]	0	23.127	8	3	7	3	475	52.8	5.97	16.7	3	metabolic process	cytoplasm;cytosol	catalytic activity;metal ion binding	Pf01546, Pf07687	55748	ENSG00000133313.14	CNDP2	18	Histidine metabolism; beta-Alanine metabolism; Metabolic pathways; Arginine and proline metabolism	Glutathione synthesis and recycling		9	0	63.4	236.6	3.73186	1	Met-loss+Acetyl [N-Term]
TRUE	High	Master Protein	Q01844	RNA-binding protein EWS [OS=Homo sapiens]	0	16.626	5	3	35	3	656	68.4	9.33	43.44	3	metabolic process;regulation of biological process	cytoplasm;membrane;nucleus	metal ion binding;protein binding;RNA binding	Pf00076, Pf00641, Pf14259	2130	ENSG00000182944.17	EWSR1	22	Transcriptional misregulation in cancer			1	0	35.5	132.25	3.72535	1
TRUE	High	Master Protein	P08567	pleckstrin [OS=Homo sapiens]	0	24.64	15	3	27	3	350	40.1	8.28	61.13	3	cell differentiation;cell organization and biogenesis;metabolic process;regulation of biological process;response to stimulus;transport	cytoplasm;cytosol;extracellular;membrane	protein binding	Pf00169, Pf00610, Pf15406, Pf15410	5341	ENSG00000115956.9	PLEK	2		Platelet degranulation	Serotonin and anxiety-related events; TYROBP Causal Network; Serotonin and anxiety	7	0	35.6	132.25	3.71489	1
TRUE	High	Master Protein	Q86UX7	Fermitin family homolog 3 [OS=Homo sapiens]	0	42.009	10	6	37	6	667	75.9	6.98	49.39	6	cell organization and biogenesis;regulation of biological process;response to stimulus;transport	extracellular;membrane;organelle lumen	protein binding	Pf00169, Pf00373	83706	ENSG00000149781.12	FERMT3	11	Platelet activation	Platelet degranulation		5	0	35.7	132.15	3.70168	1
TRUE	High	Master Protein	P20851	C4b-binding protein beta chain [OS=Homo sapiens]	0	24.429	16	3	16	3	252	28.3	5.14	15.61	3	coagulation;defense response;metabolic process;regulation of biological process;response to stimulus	extracellular;membrane	protein binding	Pf00084	725	ENSG00000123843.12	C4BPB	1	Pertussis; Complement and coagulation cascades	Regulation of Complement cascade		6	0	35.7	132.15	3.70168	1
TRUE	High	Master Protein	P08473	Neprilysin [OS=Homo sapiens]	0	95.008	25	16	46	16	750	85.5	5.73	60.17	16	metabolic process;response to stimulus;transport	cytoplasm;membrane	catalytic activity;metal ion binding;protein binding	Pf01431, Pf05649	4311	ENSG00000196549.10	MME	3	Hematopoietic cell lineage; Protein digestion and absorption; Renin-angiotensin system; Alzheimer's disease	Metabolism of Angiotensinogen to Angiotensins; Neutrophil degranulation	Alzheimers Disease; Primary Focal Segmental Glomerulosclerosis FSGS	12	0	35.8	132.15	3.69134	1
TRUE	High	Master Protein	P13693	Translationally-controlled tumor protein [OS=Homo sapiens]	0	73.257	59	6	96	6	172	19.6	4.93	122.88	6	cell differentiation;cellular homeostasis;regulation of biological process;response to stimulus;transport	cytoplasm;cytosol;endosome;nucleus	metal ion binding;protein binding;RNA binding	Pf00838	7178	ENSG00000133112.16	TPT1	13				0	0	35.8	132.1	3.68994	1
TRUE	High	Master Protein	P53041	Serine/threonine-protein phosphatase 5 [OS=Homo sapiens]	0	42.995	17	7	21	7	499	56.8	6.28	29.64	7	cell organization and biogenesis;metabolic process;regulation of biological process;response to stimulus	cytoplasm;cytosol;membrane;nucleus	catalytic activity;metal ion binding;nucleotide binding;protein binding;RNA binding;signal transducer activity	Pf00149, Pf00515, Pf07719, Pf08321, Pf12895, Pf13371, Pf13414, Pf13424, Pf13432, Pf14559	5536	ENSG00000011485.14	PPP5C	19	MAPK signaling pathway	Recruitment and ATM-mediated phosphorylation of repair and signaling proteins at DNA double strand breaks; Negative regulation of MAPK pathway; Interleukin-20 family signaling	MAPK Signaling Pathway; ATM Signaling Network in Development and Disease	16	0	35.8	132.1	3.68994	1
TRUE	High	Master Protein	P22314	Ubiquitin-like modifier-activating enzyme 1 [OS=Homo sapiens]	0	169.137	22	17	123	17	1058	117.8	5.76	280.17	17	metabolic process;response to stimulus	cytoplasm;cytosol;membrane;mitochondrion;nucleus	catalytic activity;nucleotide binding;protein binding;RNA binding	Pf00899, Pf02134, Pf09358, Pf10585	7317	ENSG00000130985.16	UBA1	X	Ubiquitin mediated proteolysis; Parkinson's disease	Synthesis of active ubiquitin: roles of E1 and E2 enzymes; Antigen processing: Ubiquitination & Proteasome degradation	Proteasome Degradation; Parkin-Ubiquitin Proteasomal System pathway; Parkinsons Disease Pathway	13	0	35.9	132.05	3.67827	1
TRUE	High	Master Protein	Q9Y3B8-3	Isoform 3 of Oligoribonuclease, mitochondrial [OS=Homo sapiens]	0	16.718	19	4	23	4	205	23.7	5.87	19.45	4	metabolic process	mitochondrion;nucleus;organelle lumen	catalytic activity	Pf00929	25996		REXO2	11				0	0	35.9	132	3.67688	1	Met-loss+Acetyl [N-Term]
TRUE	High	Master Protein	P08236	beta-glucuronidase [OS=Homo sapiens]	0	101.655	25	11	127	11	651	74.7	7.02	252.78	11	metabolic process;transport	extracellular;membrane;organelle lumen;vacuole	catalytic activity;protein binding	Pf02836, Pf02837, Pf12876	2990	ENSG00000169919.16	GUSB	7	Lysosome; Glycosaminoglycan degradation; Porphyrin and chlorophyll metabolism; Pentose and glucuronate interconversions; Metabolic pathways; Drug metabolism - other enzymes	MPS VII - Sly syndrome; Neutrophil degranulation; HS-GAG degradation; Hyaluronan uptake and degradation		21	0	36	132	3.66667	1
TRUE	High	Master Protein	P16401	Histone H1.5 [OS=Homo sapiens]	0	9.767	16	3	4	2	226	22.6	10.92	5.65	3	cell organization and biogenesis;regulation of biological process	chromosome;nucleus	DNA binding;protein binding;RNA binding	Pf00538	3009	ENSG00000184357.4	HIST1H1B	6		Formation of Senescence-Associated Heterochromatin Foci (SAHF); Activation of DNA fragmentation factor		10	1	36	132	3.66667	1	Met-loss+Acetyl [N-Term]
TRUE	High	Master Protein	P63104-1	14-3-3 protein zeta/delta [OS=Homo sapiens]	0	207.223	72	19	436	15	245	27.7	4.79	816.05	19	cell organization and biogenesis;metabolic process;regulation of biological process;response to stimulus;transport	cytoplasm;cytosol;membrane;mitochondrion;nucleus	catalytic activity;protein binding;RNA binding	Pf00244	7534	ENSG00000164924.17	YWHAZ	8	Viral carcinogenesis; Pathogenic Escherichia coli infection; Hepatitis B; Epstein-Barr virus infection; Hippo signaling pathway; Oocyte meiosis; Cell cycle; PI3K-Akt signaling pathway	Chk1/Chk2(Cds1) mediated inactivation of Cyclin B:Cdk1 complex; Interleukin-3, 5 and GM-CSF signaling; KSRP (KHSRP) binds and destabilizes mRNA; Activation of BAD and translocation to mitochondria ; GP1b-IX-V activation signalling; Translocation of GLUT4 to the plasma membrane; Rap1 signalling; Deactivation of the beta-catenin transactivating complex; TP53 Regulates Metabolic Genes; RHO GTPases a…	Cell Cycle; Prolactin Signaling Pathway; Pathogenic Escherichia coli infection; Myometrial Relaxation and Contraction Pathways; Calcium Regulation in the Cardiac Cell; Sudden Infant Death Syndrome (SIDS) Susceptibility Pathways	51	6	36.1	131.9	3.65374	1	Acetyl [N-Term]
TRUE	High	Master Protein	P49588	Alanine--tRNA ligase, cytoplasmic [OS=Homo sapiens]	0	27.775	7	6	16	6	968	106.7	5.53	24.55	6	metabolic process;regulation of biological process	cytoplasm;cytosol;membrane;mitochondrion	catalytic activity;metal ion binding;nucleotide binding;RNA binding	Pf01411, Pf02272, Pf07973	16	ENSG00000090861.15	AARS	16	Aminoacyl-tRNA biosynthesis	Cytosolic tRNA aminoacylation		5	0	36.2	131.95	3.64503	1
TRUE	High	Master Protein	Q8IV08	Phospholipase D3 [OS=Homo sapiens]	0	13.46	8	4	8	4	490	54.7	6.47	12.73	4	metabolic process	endoplasmic reticulum;membrane	catalytic activity;protein binding	Pf00614, Pf13091, Pf13918	23646	ENSG00000105223.19	PLD3	19	Ether lipid metabolism; Glycerophospholipid metabolism; Metabolic pathways	Synthesis of PG; Role of phospholipids in phagocytosis		12	0	36.2	131.9	3.64365	1
TRUE	High	Master Protein	Q96R05	retinoid-binding protein 7 [OS=Homo sapiens]	0	12.05	24	3	6	3	134	15.5	7.8	13.34	3	transport	cytoplasm	protein binding;transporter activity	Pf00061	116362	ENSG00000162444.11	RBP7	1			Vitamin A and Carotenoid Metabolism	1	0	36.2	131.85	3.64227	1
TRUE	High	Master Protein	Q9UJ70	N-acetyl-D-glucosamine kinase [OS=Homo sapiens]	0	80.222	47	12	39	12	344	37.4	6.24	65.78	12	metabolic process	cytosol	catalytic activity;nucleotide binding;protein binding	Pf01869	55577	ENSG00000124357.12	NAGK	2	Amino sugar and nucleotide sugar metabolism; Metabolic pathways	Synthesis of UDP-N-acetyl-glucosamine		8	0	36.3	131.9	3.63361	1	Met-loss+Acetyl [N-Term]
TRUE	High	Master Protein	P38159-1	RNA-binding motif protein, X chromosome [OS=Homo sapiens]	0	19.06	11	4	12	4	391	42.3	10.05	14.78	4	cell differentiation;cell organization and biogenesis;metabolic process;regulation of biological process;response to stimulus	membrane;nucleus;spliceosomal complex	DNA binding;protein binding;RNA binding	Pf00076, Pf08081, Pf13893, Pf14259	27316	ENSG00000147274.14	RBMX	X	Spliceosome	mRNA Splicing - Major Pathway	mRNA Processing	6	0	36.3	131.85	3.63223	1	Met-loss+Acetyl [N-Term]
TRUE	High	Master Protein	P22532	small proline-rich protein 2D [OS=Homo sapiens]	0	39.096	74	5	85	2	72	7.9	8.37	171.49	5	cell death;cell differentiation;metabolic process	cytoplasm;cytoskeleton;cytosol	structural molecule activity		6703	ENSG00000163216.6	SPRR2D	1		Formation of the cornified envelope		3	3	36.4	131.75	3.61951	1	Met-loss+Acetyl [N-Term]
TRUE	High	Master Protein	O75534	cold shock domain-containing protein E1 [OS=Homo sapiens]	0	27.47	7	4	11	4	798	88.8	6.25	15.48	4	metabolic process;regulation of biological process	cytoplasm;cytosol;Golgi;membrane	DNA binding;protein binding;RNA binding	Pf00313, Pf12901	7812	ENSG00000009307.15	CSDE1	1				0	0	36.4	131.75	3.61951	1
TRUE	High	Master Protein	O75828	Carbonyl reductase [NADPH] 3 [OS=Homo sapiens]	0	34.767	27	6	19	3	277	30.8	6.18	27.48	6	metabolic process	cytoplasm;cytosol	catalytic activity;nucleotide binding;protein binding	Pf00106, Pf08659, Pf13561	874	ENSG00000159231.5	CBR3	21	Metabolism of xenobiotics by cytochrome P450; Arachidonic acid metabolism; Metabolic pathways	Phase I - Functionalization of compounds	NRF2 pathway	7	0	36.6	131.7	3.59836	1
TRUE	High	Master Protein	P05107	Integrin beta-2 [OS=Homo sapiens]	0	267.43	45	28	315	28	769	84.7	6.95	601.76	28	cell communication;cell death;cell differentiation;cell organization and biogenesis;cellular component movement;defense response;metabolic process;regulation of biological process;response to stimulus;transport	cell surface;membrane	metal ion binding;protein binding;receptor activity;signal transducer activity	Pf00362, Pf07965, Pf08725	3689		ITGB2	21	Amoebiasis; Hippo signaling pathway; Leishmaniasis; Rap1 signaling pathway; Cell adhesion molecules (CAMs); Natural killer cell mediated cytotoxicity; Tuberculosis; Pertussis; HTLV-I infection; Phagosome; Malaria; Complement and coagulation cascades; Regulation of actin cytoskeleton; Leukocyte transendothelial migration; Viral myocarditis; Staphylococcus aureus infection; Legionellosis; Rheumatoi…	Integrin cell surface interactions; Neutrophil degranulation; Immunoregulatory interactions between a Lymphoid and a non-Lymphoid cell; Toll Like Receptor 4 (TLR4) Cascade; Cell surface interactions at the vascular wall; Interleukin-4 and 13 signaling	Integrin-mediated Cell Adhesion; Focal Adhesion; Focal Adhesion-PI3K-Akt-mTOR-signaling pathway; Microglia Pathogen Phagocytosis Pathway; TYROBP Causal Network	37	0	36.6	131.7	3.59836	1
TRUE	High	Master Protein	P20292	Arachidonate 5-lipoxygenase-activating protein [OS=Homo sapiens]	0	11.245	17	3	23	3	161	18.1	8.44	34.88	3	cell organization and biogenesis;metabolic process;regulation of biological process;response to stimulus	endoplasmic reticulum;membrane;nucleus	antioxidant activity;catalytic activity;enzyme regulator activity;protein binding	Pf01124	241	ENSG00000132965.9	ALOX5AP	13	Fc epsilon RI signaling pathway	Synthesis of Leukotrienes (LT) and Eoxins (EX); Synthesis of Lipoxins (LX); Synthesis of 5-eicosatetraenoic acids	Selenium Micronutrient Network; Eicosanoid Synthesis	10	0	36.6	131.7	3.59836	1
TRUE	High	Master Protein	P48163	NADP-dependent malic enzyme [OS=Homo sapiens]	0	10.208	6	4	7	4	572	64.1	6.13	1.9	4	cell organization and biogenesis;metabolic process;regulation of biological process;response to stimulus	cytoplasm;cytosol;mitochondrion	catalytic activity;metal ion binding;nucleotide binding	Pf00390, Pf03949	4199	ENSG00000065833.8	ME1	6	Carbon metabolism; PPAR signaling pathway; Pyruvate metabolism; Metabolic pathways	PPARA activates gene expression	NRF2 pathway; PPAR signaling pathway	10	0	36.6	131.7	3.59836	1
TRUE	High	Master Protein	P14621	Acylphosphatase-2 [OS=Homo sapiens]	0	13.077	30	3	11	3	99	11.1	9.5	21.62	3	metabolic process		catalytic activity;protein binding	Pf00708	98	ENSG00000170634.12	ACYP2	2	Pyruvate metabolism			1	0	36.7	131.7	3.58856	1
TRUE	High	Master Protein	P49247	ribose-5-phosphate isomerase [OS=Homo sapiens]	0	77.771	43	12	64	12	311	33.2	8.54	112.69	12	metabolic process	cytosol	catalytic activity;protein binding	Pf00455, Pf06026	22934	ENSG00000153574.8	LOC101060545; RPIA	2	Carbon metabolism; Pentose phosphate pathway; Biosynthesis of amino acids; Metabolic pathways	RPIA deficiency: failed conversion of RU5P to R5P; RPIA deficiency: failed conversion of R5P to RU5P; Pentose phosphate pathway (hexose monophosphate shunt)	Pentose Phosphate Pathway	14	0	36.7	131.65	3.58719	1
TRUE	High	Master Protein	P48147	prolyl endopeptidase [OS=Homo sapiens]	0	224.672	49	27	153	27	710	80.6	5.86	248.23	27	metabolic process	cytoplasm;cytosol;membrane;nucleus	catalytic activity;protein binding	Pf00326, Pf02897	5550	ENSG00000085377.13	PREP	6	Renin-angiotensin system			1	0	36.8	131.6	3.57609	1
TRUE	High	Master Protein	Q15149-1	plectin [OS=Homo sapiens]	0	121.614	7	30	76	30	4684	531.5	5.96	100.94	30	cell organization and biogenesis	cytoplasm;cytoskeleton;cytosol;membrane	protein binding;RNA binding;structural molecule activity	Pf00307, Pf00681, Pf03501, Pf07812	5339	ENSG00000178209.14	PLEC	8		Assembly of collagen fibrils and other multimeric structures; Caspase-mediated cleavage of cytoskeletal proteins; Type I hemidesmosome assembly		11	0	36.8	11.6	0.315217	1
TRUE	High	Master Protein	O75340	programmed cell death protein 6 [OS=Homo sapiens]	0	28.091	22	4	26	4	191	21.9	5.4	42.55	4	cell death;cell organization and biogenesis;metabolic process;regulation of biological process;response to stimulus;transport	cytoplasm;endoplasmic reticulum;endosome;membrane;nucleus	catalytic activity;metal ion binding;protein binding	Pf00036, Pf13405, Pf13499, Pf13833	10016	ENSG00000249915.7	PDCD6	5				0	0	36.9	131.55	3.56504	1
TRUE	High	Master Protein	O60216	Double-strand-break repair protein rad21 homolog [OS=Homo sapiens]	0.001	8.693	4	2	2	2	631	71.6	4.65	1.81	2	cell death;cell division;cell organization and biogenesis;metabolic process;regulation of biological process;response to stimulus	chromosome;cytosol;membrane;nucleus	protein binding	Pf04824, Pf04825	5885	ENSG00000164754.14	RAD21	8	Cell cycle	Meiotic synapsis; Separation of Sister Chromatids; Resolution of Sister Chromatid Cohesion; Cohesin Loading onto Chromatin; Establishment of Sister Chromatid Cohesion; SUMOylation of DNA damage response and repair proteins		21	0	36.9	131.55	3.56504	1
TRUE	High	Master Protein	O95544	NAD kinase [OS=Homo sapiens]	0	31.446	8	3	19	3	446	49.2	6.47	54.03	3	metabolic process	cytosol	catalytic activity;metal ion binding;nucleotide binding;protein binding	Pf01513	65220	ENSG00000008130.15	NADK	1	Nicotinate and nicotinamide metabolism; Metabolic pathways	Nicotinate metabolism	NAD+ metabolism	7	0	37	131.5	3.55405	1
TRUE	High	Master Protein	P46459	Vesicle-fusing ATPase [OS=Homo sapiens]	0	38.024	9	6	43	6	744	82.5	6.95	65.88	6	cell organization and biogenesis;metabolic process;regulation of biological process;response to stimulus;transport	cytoplasm;cytosol;membrane	catalytic activity;metal ion binding;nucleotide binding;protein binding;RNA binding	Pf00004, Pf00910, Pf01078, Pf02359, Pf02933, Pf05272, Pf05496, Pf06068, Pf07724, Pf07728, Pf13173, Pf13191, Pf13207, Pf13401	4905	ENSG00000073969.18; ENSG00000278174.3; ENSG00000276262.2	NSF	17; CHR_HSCHR17_1_CTG5; CHR_HSCHR17_2_CTG5	Vasopressin-regulated water reabsorption; GABAergic synapse; Synaptic vesicle cycle	COPI-dependent Golgi-to-ER retrograde traffic; Intra-Golgi traffic; COPII (Coat Protein 2) Mediated Vesicle Transport; COPI-mediated anterograde transport; Retrograde transport at the Trans-Golgi-Network; Trafficking of GluR2-containing AMPA receptors	Synaptic Vesicle Pathway; Brain-Derived Neurotrophic Factor (BDNF) signaling pathway	25	0	37.1	131.45	3.54313	1
TRUE	High	Master Protein	P49721	proteasome subunit beta type-2 [OS=Homo sapiens]	0	49.994	34	6	37	6	201	22.8	7.02	51.57	6	metabolic process;regulation of biological process;response to stimulus;transport	cytoplasm;cytosol;membrane;nucleus;proteasome	catalytic activity;enzyme regulator activity;protein binding	Pf00227	5690	ENSG00000126067.11	PSMB2	1	Proteasome	Regulation of RAS by GAPs; CDT1 association with the CDC6:ORC:origin complex; Downstream TCR signaling; UCH proteinases; NIK-->noncanonical NF-kB signaling; Hh mutants that don't undergo autocatalytic processing are degraded by ERAD; SCF-beta-TrCP mediated degradation of Emi1; Cross-presentation of soluble exogenous antigens (endosomes); Separation of Sister Chromatids; Vpu mediated degradation o…	Proteasome Degradation	150	0	37.2	131.4	3.53226	1	Acetyl [N-Term]
TRUE	High	Master Protein	Q16666-1	gamma-interferon-inducible protein 16 [OS=Homo sapiens]	0	26.323	8	6	14	6	785	88.2	9.28	14.78	6	cell communication;cell death;cell differentiation;cell proliferation;defense response;metabolic process;regulation of biological process;response to stimulus	cytoplasm;cytosol;membrane;nucleus	DNA binding;protein binding;RNA binding	Pf02758, Pf02760	3428	ENSG00000163565.18	IFI16	1	NOD-like receptor signaling pathway	IRF3-mediated induction of type I IFN	Senescence and Autophagy in Cancer	7	0	37.5	131.25	3.5	1
TRUE	High	Master Protein	Q01130	serine/arginine-rich splicing factor 2 [OS=Homo sapiens]	0	36.511	19	3	16	3	221	25.5	11.85	35.19	3	metabolic process;regulation of biological process;response to stimulus;transport	cytosol;nucleus;spliceosomal complex	protein binding;RNA binding	Pf00076, Pf13893, Pf14259	6427	ENSG00000161547.16	SRSF2	17	Spliceosome; Herpes simplex infection	Cleavage of Growing Transcript in the Termination Region ; Transport of Mature mRNA derived from an Intron-Containing Transcript; mRNA 3'-end processing; mRNA Splicing - Major Pathway; mRNA Splicing - Minor Pathway	mRNA Processing	15	0	37.6	131.2	3.48936	1	Met-loss+Acetyl [N-Term]
TRUE	High	Master Protein	P25788-1	Proteasome subunit alpha type-3 [OS=Homo sapiens]	0	81.158	36	8	109	8	255	28.4	5.33	149.45	8	metabolic process;regulation of biological process;response to stimulus;transport	cytoplasm;cytosol;nucleus;proteasome	catalytic activity;nucleotide binding;protein binding	Pf00227, Pf10584	5684	ENSG00000100567.12	PSMA3	14	Proteasome	Regulation of RAS by GAPs; CDT1 association with the CDC6:ORC:origin complex; Downstream TCR signaling; UCH proteinases; NIK-->noncanonical NF-kB signaling; Hh mutants that don't undergo autocatalytic processing are degraded by ERAD; SCF-beta-TrCP mediated degradation of Emi1; Cross-presentation of soluble exogenous antigens (endosomes); Separation of Sister Chromatids; Vpu mediated degradation o…	Proteasome Degradation	150	0	37.7	131.15	3.47878	1	Met-loss+Acetyl [N-Term]
TRUE	High	Master Protein	P80511	Protein S100-A12 [OS=Homo sapiens]	0	54.877	40	5	49	5	92	10.6	6.25	68.99	5	cellular component movement;defense response;metabolic process;regulation of biological process;response to stimulus;transport	cytoplasm;cytoskeleton;cytosol;extracellular;membrane;nucleus;organelle lumen	metal ion binding;protein binding	Pf01023, Pf13499	6283	ENSG00000163221.8	S100A12	1		TRAF6 mediated NF-kB activation; Advanced glycosylation endproduct receptor signaling; TAK1 activates NFkB by phosphorylation and activation of IKKs complex; RIP-mediated NFkB activation via ZBP1; Activated TLR4 signalling; Interleukin-1 family signaling; Neutrophil degranulation; DEx/H-box helicases activate type I IFN and inflammatory cytokines production		31	0	37.8	131.1	3.46825	1	Met-loss [N-Term]
TRUE	High	Master Protein	Q08209-1	Serine/threonine-protein phosphatase 2B catalytic subunit alpha isoform [OS=Homo sapiens]	0	30.297	13	6	28	3	521	58.7	5.86	38.06	6	cellular homeostasis;metabolic process;regulation of biological process;response to stimulus;transport	cytosol;membrane;mitochondrion;nucleus	catalytic activity;metal ion binding;protein binding	Pf00149	5530	ENSG00000138814.16	PPP3CA	4	Dopaminergic synapse; Th1 and Th2 cell differentiation; T cell receptor signaling pathway; Osteoclast differentiation; Glutamatergic synapse; Amphetamine addiction; cGMP-PKG signaling pathway; Renin secretion; B cell receptor signaling pathway; VEGF signaling pathway; MAPK signaling pathway; Oxytocin signaling pathway; Natural killer cell mediated cytotoxicity; Long-term potentiation; Tuberculosi…	Signaling by GPCR; FCERI mediated Ca+2 mobilization; DARPP-32 events; Ca2+ pathway; CLEC7A (Dectin-1) induces NFAT activation; Calcineurin activates NFAT	Physiological and Pathological Hypertrophy of the Heart; Energy Metabolism; MicroRNAs in cardiomyocyte hypertrophy; Alzheimers Disease; Spinal Cord Injury; Amyotrophic lateral sclerosis (ALS); T-Cell Receptor and Co-stimulatory Signaling; Cardiac Hypertrophic Response; Initiation of transcription and translation elongation at the HIV-1 LTR; G Protein Signaling Pathways; MAPK Signaling Pathway; VE…	56	3	37.8	131.1	3.46825	1
TRUE	High	Master Protein	P42574	Caspase-3 [OS=Homo sapiens]	0	45.067	23	6	51	5	277	31.6	6.54	68.44	6	cell death;cell differentiation;metabolic process;regulation of biological process;response to stimulus	cytoplasm;cytosol;membrane;nucleus	catalytic activity;enzyme regulator activity;protein binding	Pf00656	836	ENSG00000164305.18	CASP3	4	Viral carcinogenesis; Serotonergic synapse; Amoebiasis; TNF signaling pathway; Hepatitis B; MicroRNAs in cancer; Huntington's disease; MAPK signaling pathway; Colorectal cancer; Natural killer cell mediated cytotoxicity; Pathways in cancer; Apoptosis - multiple species; AGE-RAGE signaling pathway in diabetic complications; Tuberculosis; Pertussis; Toxoplasmosis; Apoptosis; Parkinson's disease; Pr…	Ligand-independent caspase activation via DCC; Signaling by Hippo; SMAC-mediated dissociation of IAP:caspase complexes ; SMAC binds to IAPs ; Stimulation of the cell death response by PAK-2p34; Caspase-mediated cleavage of cytoskeletal proteins; NADE modulates death signalling; Other interleukin signaling; Degradation of the extracellular matrix; Activation of DNA fragmentation factor; Apoptotic …	miRNA Regulation of DNA Damage Response; Integrated Breast Cancer Pathway; Prolactin Signaling Pathway; Alzheimers Disease; TNF alpha Signaling Pathway; AGE/RAGE pathway; Allograft Rejection; Corticotropin-releasing hormone signaling pathway; Parkinsons Disease Pathway; Oncostatin M Signaling Pathway; Brain-Derived Neurotrophic Factor (BDNF) signaling pathway; Spinal Cord Injury; Amyotrophic late…	83	1	37.9	131.1	3.4591	1
TRUE	High	Master Protein	Q9UHL4	Dipeptidyl peptidase 2 [OS=Homo sapiens]	0	79.183	30	12	66	12	492	54.3	6.32	118.77	12	metabolic process;transport	cytosol;extracellular;Golgi;organelle lumen;vacuole	catalytic activity	Pf00561, Pf05577	29952	ENSG00000176978.13	DPP7	9		Neutrophil degranulation		3	0	38.1	131	3.43832	1
TRUE	High	Master Protein	P23284	peptidyl-prolyl cis-trans isomerase B [OS=Homo sapiens]	0	90.943	50	12	305	12	216	23.7	9.41	406.36	12	metabolic process;regulation of biological process	endoplasmic reticulum;membrane;nucleus;organelle lumen	catalytic activity;protein binding;RNA binding	Pf00160	5479	ENSG00000166794.4	PPIB	15		Collagen biosynthesis and modifying enzymes	Prolactin Signaling Pathway	4	0	38.2	130.9	3.4267	1
TRUE	High	Master Protein	P06280	alpha-galactosidase A [OS=Homo sapiens]	0	23.961	12	4	10	4	429	48.7	5.6	22.59	4	metabolic process;regulation of biological process;transport	cytoplasm;extracellular;Golgi;organelle lumen;vacuole	catalytic activity;protein binding	Pf02065	2717	ENSG00000102393.9	GLA	X	Lysosome; Galactose metabolism; Glycerolipid metabolism; Sphingolipid metabolism; Glycosphingolipid biosynthesis - globo and isoglobo series	Glycosphingolipid metabolism; Neutrophil degranulation		12	0	38.2	130.9	3.4267	1
TRUE	High	Master Protein	Q9NVZ3	Adaptin ear-binding coat-associated protein 2 [OS=Homo sapiens]	0	14.278	16	2	2	2	263	28.3	8.38	5.08	2	transport	membrane		Pf07933	55707	ENSG00000157191.19	NECAP2	1		Cargo recognition for clathrin-mediated endocytosis		4	0	38.5	130.75	3.3961	1
TRUE	High	Master Protein	Q13451-1	Peptidyl-prolyl cis-trans isomerase FKBP5 [OS=Homo sapiens]	0	14.289	9	3	8	3	457	51.2	5.9	12.92	3	metabolic process	cytoplasm;cytosol;membrane;nucleus	catalytic activity;protein binding	Pf00254, Pf00515, Pf07719, Pf13371, Pf13414, Pf13424, Pf13432	2289	ENSG00000096060.14	FKBP5	6	Estrogen signaling pathway	HSP90 chaperone cycle for steroid hormone receptors (SHR)	Farnesoid X Receptor Pathway; Mecp2 and Associated Rett Syndrome	6	0	38.6	130.7	3.38601	1
TRUE	High	Master Protein	Q15691	Microtubule-associated protein RP/EB family member 1 [OS=Homo sapiens]	0	10.297	10	3	14	3	268	30	5.14	13.26	3	cell division;cell organization and biogenesis;cell proliferation;regulation of biological process	cytoplasm;cytoskeleton;cytosol;Golgi	protein binding;RNA binding	Pf00307, Pf03271	22919	ENSG00000101367.8	MAPRE1	20		Regulation of PLK1 Activity at G2/M Transition; AURKA Activation by TPX2; Anchoring of the basal body to the plasma membrane; Recruitment of NuMA to mitotic centrosomes; Recruitment of mitotic centrosome proteins and complexes; Loss of Nlp from mitotic centrosomes; Amplification of signal from unattached kinetochores via a MAD2 inhibitory signal; Separation of Sister Chromatids; Resolution of Sis…	Regulation of Microtubule Cytoskeleton	30	0	38.6	130.7	3.38601	1
TRUE	High	Master Protein	P55072	Transitional endoplasmic reticulum ATPase [OS=Homo sapiens]	0	94.136	19	12	115	12	806	89.3	5.26	270.26	12	cell communication;cell organization and biogenesis;metabolic process;regulation of biological process;response to stimulus;transport	cytoplasm;cytosol;endoplasmic reticulum;extracellular;membrane;nucleus;organelle lumen;proteasome	catalytic activity;enzyme regulator activity;nucleotide binding;protein binding;RNA binding	Pf00004, Pf00910, Pf01057, Pf01078, Pf02359, Pf02933, Pf05496, Pf05673, Pf06068, Pf07724, Pf07726, Pf07728, Pf09336, Pf13191, Pf13207, Pf13401	7415	ENSG00000165280.15	VCP	9	Protein processing in endoplasmic reticulum; Legionellosis	Protein methylation; Translesion Synthesis by POLH; N-glycan trimming in the ER and Calnexin/Calreticulin cycle; Josephin domain DUBs; Ovarian tumor domain proteases; ABC-family proteins mediated transport; HSF1 activation; Hh mutants that don't undergo autocatalytic processing are degraded by ERAD; E3 ubiquitin ligases ubiquitinate target proteins; Neutrophil degranulation; Defective CFTR causes…		35	0	38.8	130.6	3.36598	1
TRUE	High	Master Protein	P11226	Mannose-binding protein C [OS=Homo sapiens]	0	28.249	30	5	13	5	248	26.1	5.49	29.88	5	defense response;metabolic process;regulation of biological process;response to stimulus	cell surface;extracellular	catalytic activity;metal ion binding;protein binding	Pf00059	4153	ENSG00000165471.6	MBL2	10	Phagosome; Complement and coagulation cascades; Staphylococcus aureus infection	Lectin pathway of complement activation	Regulation of toll-like receptor signaling pathway	10	0	38.9	130.55	3.35604	1
TRUE	High	Master Protein	Q15257-1	Serine/threonine-protein phosphatase 2A activator [OS=Homo sapiens]	0	20.723	12	4	19	4	358	40.6	5.94	30.75	4	cell organization and biogenesis;metabolic process;regulation of biological process	cytoplasm;nucleus	catalytic activity;enzyme regulator activity;nucleotide binding;protein binding	Pf03095	5524	ENSG00000119383.19	PPP2R4; PTPA	9	Insulin resistance		Interleukin-11 Signaling Pathway; Constitutive Androstane Receptor Pathway; ATM Signaling Network in Development and Disease; Wnt Signaling Pathway and Pluripotency; Glycogen Metabolism	6	0	39	130.5	3.34615	1
TRUE	High	Master Protein	Q14019	coactosin-like protein [OS=Homo sapiens]	0	86.457	73	11	223	11	142	15.9	5.67	263.93	11	defense response;response to stimulus;transport	cytoplasm;cytoskeleton;extracellular;nucleus;organelle lumen	protein binding	Pf00241, Pf01453	23406	ENSG00000103187.7	COTL1	16		Neutrophil degranulation		3	0	39.1	130.45	3.33632	1
TRUE	High	Master Protein	P50914	60S ribosomal protein L14 [OS=Homo sapiens]	0	12.023	11	2	4	2	215	23.4	10.93	7.96	2	cell organization and biogenesis;metabolic process;transport	cytosol;membrane;ribosome	protein binding;RNA binding;structural molecule activity	Pf01929	9045	ENSG00000188846.13	RPL14	3	Ribosome	Peptide chain elongation; Eukaryotic Translation Termination; Viral mRNA Translation; L13a-mediated translational silencing of Ceruloplasmin expression; Nonsense Mediated Decay (NMD) independent of the Exon Junction Complex (EJC); Selenocysteine synthesis; Nonsense Mediated Decay (NMD) enhanced by the Exon Junction Complex (EJC); GTP hydrolysis and joining of the 60S ribosomal subunit; Major path…	Cytoplasmic Ribosomal Proteins	34	0	39.1	130.4	3.33504	1
TRUE	High	Master Protein	Q7KZF4	staphylococcal nuclease domain-containing protein 1 [OS=Homo sapiens]	0	19.088	5	4	4	4	910	101.9	7.17	4.68	4	cell differentiation;metabolic process;regulation of biological process	cytoplasm;cytosol;membrane;mitochondrion;nucleus	catalytic activity;protein binding;RNA binding	Pf00565, Pf00567	27044	ENSG00000197157.10	SND1	7	Viral carcinogenesis; Epstein-Barr virus infection	Signaling by BRAF and RAF fusions		6	0	39.2	130.4	3.32653	1
TRUE	High	Master Protein	Q13347	Eukaryotic translation initiation factor 3 subunit I [OS=Homo sapiens]	0	13.706	15	3	6	3	325	36.5	5.64	7.35	3	cell organization and biogenesis;metabolic process;regulation of biological process	cytoplasm;cytosol	protein binding;RNA binding	Pf00400	8668	ENSG00000084623.11	EIF3I	1	RNA transport	Formation of the ternary complex, and subsequently, the 43S complex; L13a-mediated translational silencing of Ceruloplasmin expression; Translation initiation complex formation; GTP hydrolysis and joining of the 60S ribosomal subunit; Formation of a pool of free 40S subunits; Ribosomal scanning and start codon recognition	Translation Factors	13	0	39.2	130.35	3.32526	1
TRUE	High	Master Protein	P78380	Oxidized low-density lipoprotein receptor 1 [OS=Homo sapiens]	0	68.721	23	4	31	4	273	30.9	7.28	56.99	4	cellular component movement;defense response;metabolic process;response to stimulus;transport	extracellular;membrane	protein binding;receptor activity	Pf00059	4973	ENSG00000173391.8	OLR1	12	PPAR signaling pathway; Phagosome	Neutrophil degranulation; Cell surface interactions at the vascular wall	PPAR signaling pathway	8	0	39.3	130.35	3.31679	1
TRUE	High	Master Protein	P13591-1	Isoform 2 of Neural cell adhesion molecule 1 [OS=Homo sapiens]	0.001	7.631	3	2	4	2	848	93.3	4.87	1.68	2	cellular component movement;metabolic process;regulation of biological process;response to stimulus	cell surface;cytosol;membrane	protein binding;receptor activity	Pf00041, Pf00047, Pf07654, Pf07679, Pf08205, Pf13895, Pf13927	4684	ENSG00000149294.16	NCAM1	11			Brain-Derived Neurotrophic Factor (BDNF) signaling pathway; Cardiac Progenitor Differentiation	2	0	39.3	130.35	3.31679	1
TRUE	High	Master Protein	P52565-1	rho GDP-dissociation inhibitor 1 [OS=Homo sapiens]	0	48.051	21	5	115	5	204	23.2	5.11	208.68	5	cellular component movement;regulation of biological process;response to stimulus	cytoplasm;cytoskeleton;cytosol	enzyme regulator activity;protein binding	Pf02115	396	ENSG00000141522.11	ARHGDIA	17	Neurotrophin signaling pathway; Vasopressin-regulated water reabsorption	Signalling by NGF; Axonal growth inhibition (RHOA activation); Axonal growth stimulation; Rho GTPase cycle		11	0	39.4	130.3	3.30711	1
TRUE	High	Master Protein	P00352	Retinal dehydrogenase 1 [OS=Homo sapiens]	0	73.648	32	13	33	12	501	54.8	6.73	46.91	13	metabolic process;regulation of biological process	cytoplasm;cytosol	catalytic activity;enzyme regulator activity;nucleotide binding	Pf00171, Pf05893, Pf07368	216	ENSG00000165092.12	ALDH1A1	9	Retinol metabolism; Metabolic pathways	Ethanol oxidation; Fructose catabolism; RA biosynthesis pathway	Folate-Alcohol and Cancer Pathway; Fatty Acid Omega Oxidation; Dopaminergic Neurogenesis; Amino Acid metabolism; Tryptophan metabolism; Vitamin A and Carotenoid Metabolism	19	1	39.5	130.25	3.29747	1
TRUE	High	Master Protein	Q15057	Arf-GAP with coiled-coil, ANK repeat and PH domain-containing protein 2 [OS=Homo sapiens]	0	15.865	4	3	15	3	778	88	6.8	20.52	3	regulation of biological process;response to stimulus	endosome;membrane	enzyme regulator activity;metal ion binding;protein binding	Pf00023, Pf00169, Pf01412, Pf12796, Pf13637, Pf13857, Pf15413	23527	ENSG00000114331.13	ACAP2	3	Endocytosis			1	0	39.5	130.2	3.2962	1
TRUE	High	Master Protein	Q15907	Ras-related protein Rab-11B [OS=Homo sapiens]	0	106.799	67	15	170	14	218	24.5	5.94	282.16	15	metabolic process;regulation of biological process;response to stimulus;transport	cytoplasm;cytosol;endosome;membrane;mitochondrion	catalytic activity;nucleotide binding;protein binding	Pf00025, Pf00071, Pf01926, Pf08477, Pf13401	9230	ENSG00000185236.11	RAB11B	19	Endocytosis; AMPK signaling pathway; Vasopressin-regulated water reabsorption	TBC/RABGAPs; RAB geranylgeranylation	Focal Adhesion-PI3K-Akt-mTOR-signaling pathway	11	1	39.6	130.25	3.28914	1	Met-loss+Acetyl [N-Term]
TRUE	High	Master Protein	P08238	Heat shock protein HSP 90-beta [OS=Homo sapiens]	0	164.205	36	24	163	13	724	83.2	5.03	232.54	24	cell organization and biogenesis;metabolic process;regulation of biological process;response to stimulus;transport	cell surface;cytoplasm;cytosol;extracellular;membrane;mitochondrion;nucleus;organelle lumen	enzyme regulator activity;nucleotide binding;protein binding;RNA binding	Pf00183, Pf02518, Pf13589	3326	ENSG00000096384.19	HSP90AB1	6	NOD-like receptor signaling pathway; Progesterone-mediated oocyte maturation; Pathways in cancer; Prostate cancer; Protein processing in endoplasmic reticulum; Estrogen signaling pathway; PI3K-Akt signaling pathway; Antigen processing and presentation	Sema3A PAK dependent Axon repulsion; HSF1 activation; Attenuation phase; Neutrophil degranulation; Aryl hydrocarbon receptor signalling; Uptake and function of diphtheria toxin; Regulation of actin dynamics for phagocytic cup formation; The NLRP3 inflammasome; HSP90 chaperone cycle for steroid hormone receptors (SHR); The role of GTSE1 in G2/M progression after G2 checkpoint	NRF2 pathway; Focal Adhesion-PI3K-Akt-mTOR-signaling pathway	42	1	39.6	130.2	3.28788	1
TRUE	High	Master Protein	Q9BTV4	Transmembrane protein 43 [OS=Homo sapiens]	0	19.895	11	4	10	4	400	44.8	8.13	11.31	4	cell organization and biogenesis	endoplasmic reticulum;Golgi;membrane;nucleus;organelle lumen	protein binding	Pf07787	79188	ENSG00000170876.7	TMEM43	3				0	0	39.7	130.15	3.27834	1
TRUE	High	Master Protein	Q13045-1	protein flightless-1 homolog [OS=Homo sapiens]	0	21.577	4	5	12	5	1269	144.7	6.05	21.13	5	cell organization and biogenesis;development;metabolic process;regulation of biological process	cytoplasm;cytoskeleton;cytosol;nucleus	protein binding	Pf00626, Pf12799, Pf13855	2314	ENSG00000177731.15; ENSG00000284571.1	FLII	17; CHR_HSCHR17_3_CTG1				0	0	39.8	130.1	3.26884	1
TRUE	High	Master Protein	O14950	Myosin regulatory light chain 12B [OS=Homo sapiens]	0	44.397	47	7	49	7	172	19.8	4.84	64.84	7	regulation of biological process;response to stimulus	cytosol	metal ion binding;protein binding	Pf00036, Pf13202, Pf13405, Pf13833	103910; 10627	ENSG00000118680.12	MYL12B; MYL12A	18	Tight junction; Focal adhesion; Regulation of actin cytoskeleton; Leukocyte transendothelial migration; Platelet activation	RHO GTPases activate PAKs; EPHA-mediated growth cone collapse; RHO GTPases Activate ROCKs; Sema4D induced cell migration and growth-cone collapse; Smooth Muscle Contraction; RHO GTPases activate CIT; RHO GTPases activate PKNs	Human Thyroid Stimulating Hormone (TSH) signaling pathway	22	0	39.9	130.05	3.2594	1
TRUE	High	Master Protein	Q96FQ6	Protein S100-A16 [OS=Homo sapiens]	0	67.069	63	6	90	6	103	11.8	6.79	164.74	6	response to stimulus	cytoplasm;cytosol;membrane;nucleus	metal ion binding;protein binding;RNA binding	Pf01023, Pf13202, Pf13499, Pf13833	140576	ENSG00000188643.10	S100A16	1				0	0	40	130	3.25	1	Met-loss+Acetyl [N-Term]
TRUE	High	Master Protein	O75436-1	Vacuolar protein sorting-associated protein 26A [OS=Homo sapiens]	0	65.455	32	8	45	7	327	38.1	6.57	64.98	8	regulation of biological process;response to stimulus;transport	cytoplasm;cytosol;endosome;membrane;vacuole	protein binding;transporter activity	Pf03643	9559	ENSG00000122958.14	VPS26A	10	Endocytosis	WNT ligand biogenesis and trafficking		4	1	40.1	129.95	3.24065	1
TRUE	High	Master Protein	Q9UKK3	Poly [ADP-ribose] polymerase 4 [OS=Homo sapiens]	0	10.52	1	2	5	2	1724	192.5	5.66	8.5	2	cell death;defense response;metabolic process;regulation of biological process;response to stimulus;transport	cytoplasm;cytoskeleton;cytosol;membrane;nucleus	catalytic activity;DNA binding;protein binding	Pf00092, Pf00533, Pf00644, Pf02877, Pf08487, Pf13519, Pf13757, Pf13768	143	ENSG00000102699.5	PARP4	13	Base excision repair; Apoptosis	Nicotinamide salvaging	NAD+ biosynthetic pathways	8	0	40.1	129.95	3.24065	1
TRUE	High	Master Protein	Q9UBG3	Cornulin [OS=Homo sapiens]	0	79.294	20	8	71	8	495	53.5	6.1	99.73	8	response to stimulus	cytoplasm;membrane	metal ion binding	Pf01023, Pf13499, Pf13833	49860	ENSG00000143536.7	CRNN	1				0	0	40.2	129.9	3.23134	1	Met-loss [N-Term]
TRUE	High	Master Protein	Q01105	Protein SET [OS=Homo sapiens]	0	48.599	23	5	81	5	290	33.5	4.32	162.11	5	cell organization and biogenesis;metabolic process;regulation of biological process;transport	cytoplasm;cytosol;endoplasmic reticulum;nucleus	DNA binding;enzyme regulator activity;protein binding	Pf00956	6418	ENSG00000119335.16	SET	9		HuR (ELAVL1) binds and stabilizes mRNA; Condensation of Prophase Chromosomes	Histone Modifications	9	0	40.3	129.85	3.22208	1
TRUE	High	Master Protein	P07476	Involucrin [OS=Homo sapiens]	0	24.353	9	4	14	4	585	68.4	4.61	29.11	4	cell death;cell differentiation;metabolic process;response to stimulus	cytoplasm;cytoskeleton;cytosol	protein binding;structural molecule activity	Pf10583	3713	ENSG00000163207.6	IVL	1		Formation of the cornified envelope	Corticotropin-releasing hormone signaling pathway	4	0	40.4	19.8	0.490099	1
TRUE	High	Master Protein	P02743	Serum amyloid P-component [OS=Homo sapiens]	0	51.505	33	8	82	8	223	25.4	6.54	174.81	8	cell organization and biogenesis;defense response;metabolic process;regulation of biological process;response to stimulus	extracellular;nucleus	metal ion binding;protein binding	Pf00354, Pf13385	325	ENSG00000132703.3	APCS	1		Amyloid fiber formation		2	0	40.5	129.7	3.20247	1
TRUE	High	Master Protein	Q04837	Single-stranded DNA-binding protein, mitochondrial [OS=Homo sapiens]	0	23.612	29	4	16	4	148	17.2	9.6	16.79	4	cell organization and biogenesis;metabolic process;regulation of biological process	mitochondrion;nucleus;organelle lumen	DNA binding;protein binding;RNA binding	Pf00436	6742	ENSG00000106028.10	SSBP1	7	Homologous recombination; DNA replication; Mismatch repair	Transcriptional activation of mitochondrial biogenesis		6	0	40.6	129.7	3.19458	1
TRUE	High	Master Protein	O75937	DnaJ homolog subfamily C member 8 [OS=Homo sapiens]	0	10.087	13	3	14	3	253	29.8	9.06	15.56	3	metabolic process	cytosol;nucleus	protein binding	Pf00226	22826	ENSG00000126698.10	DNAJC8	1		mRNA Splicing - Major Pathway	mRNA Processing	5	0	40.9	129.55	3.16748	1
TRUE	High	Master Protein	P62993	Growth factor receptor-bound protein 2 [OS=Homo sapiens]	0	54.42	36	8	63	8	217	25.2	6.32	93.95	8	cell communication;cell differentiation;cell organization and biogenesis;cellular component movement;defense response;metabolic process;regulation of biological process;response to stimulus;transport	cytoplasm;cytosol;endosome;Golgi;membrane;nucleus	catalytic activity;protein binding;RNA binding	Pf00017, Pf00018, Pf07653, Pf14604	2885	ENSG00000177885.13	GRB2	17	Viral carcinogenesis; T cell receptor signaling pathway; Dorso-ventral axis formation; Osteoclast differentiation; Hepatitis B; Insulin signaling pathway; FoxO signaling pathway; Prolactin signaling pathway; MicroRNAs in cancer; Phospholipase D signaling pathway; Chronic myeloid leukemia; Neurotrophin signaling pathway; B cell receptor signaling pathway; Acute myeloid leukemia; Non-small cell lun…	PI3K Cascade; SHC-mediated cascade:FGFR4; Signaling by FGFR4 in disease; PI-3K cascade:FGFR3; FRS-mediated FGFR4 signaling; Signal regulatory protein family interactions; EGFR downregulation; SHC1 events in ERBB4 signaling; NCAM signaling for neurite out-growth; DAP12 signaling; PI-3K cascade:FGFR4; GRB2 events in EGFR signaling; Regulation of signaling by CBL; Regulation of actin dynamics for ph…	IL-5 Signaling Pathway; Integrin-mediated Cell Adhesion; Leptin signaling pathway; Prolactin Signaling Pathway; IL-9 Signaling Pathway; Signaling Pathways in Glioblastoma; B Cell Receptor Signaling Pathway; TNF alpha Signaling Pathway; Interleukin-11 Signaling Pathway; Oncostatin M Signaling Pathway; Brain-Derived Neurotrophic Factor (BDNF) signaling pathway; Alpha 6 Beta 4 signaling pathway; IL-…	223	0	41	129.5	3.15854	1
TRUE	High	Master Protein	P55145	Mesencephalic astrocyte-derived neurotrophic factor [OS=Homo sapiens]	0	42.256	31	6	54	6	182	20.7	8.69	91.08	6	cell differentiation;cell organization and biogenesis;regulation of biological process;response to stimulus;transport	cytosol;endoplasmic reticulum;extracellular;nucleus	protein binding;RNA binding	Pf10208	7873		MANF	3		Platelet degranulation		4	0	41	129.5	3.15854	1
TRUE	High	Master Protein	Q96FV2	Secernin-2 [OS=Homo sapiens]	0	37.874	18	5	9	5	425	46.6	5.67	24.36	5	metabolic process;transport		catalytic activity;protein binding	Pf03577	90507	ENSG00000141295.13	SCRN2	17				0	0	41	129.5	3.15854	1
TRUE	High	Master Protein	P63244	Receptor of activated protein C kinase 1 [OS=Homo sapiens]	0	15.258	19	5	9	5	317	35.1	7.69	10.47	5	cell death;cellular homeostasis;development;metabolic process;regulation of biological process;response to stimulus	cytoplasm;cytosol;membrane;mitochondrion;nucleus;ribosome	enzyme regulator activity;protein binding;RNA binding;structural molecule activity	Pf00400	10399	ENSG00000204628.11	GNB2L1; RACK1	5	Measles	Regulation of TNFR1 signaling; TNFR1-mediated ceramide production; TNFR1-induced NFkappaB signaling pathway	Androgen receptor signaling pathway; Brain-Derived Neurotrophic Factor (BDNF) signaling pathway; VEGFA-VEGFR2 Signaling Pathway; Interferon type I signaling pathways	11	0	41	129.5	3.15854	1
TRUE	High	Master Protein	P61158	actin-related protein 3 [OS=Homo sapiens]	0	32.6	24	7	20	7	418	47.3	5.88	31.83	7	cell division;cell organization and biogenesis;cellular component movement;regulation of biological process;response to stimulus	cytoplasm;cytoskeleton;cytosol;membrane	nucleotide binding;protein binding;structural molecule activity	Pf00022	10096	ENSG00000115091.11	ACTR3	2		EPHB-mediated forward signaling; Clathrin-mediated endocytosis; RHO GTPases Activate WASPs and WAVEs; Regulation of actin dynamics for phagocytic cup formation	Association Between Physico-Chemical Features and Toxicity Associated Pathways	16	0	41	129.45	3.15732	1
TRUE	High	Master Protein	Q8N697	Solute carrier family 15 member 4 [OS=Homo sapiens]	0	14.555	5	2	7	2	577	62	9	7.23	2	transport	membrane	protein binding;transporter activity	Pf00854	121260	ENSG00000139370.11	SLC15A4	12		Proton/oligopeptide cotransporters; Neutrophil degranulation		7	0	41.1	129.45	3.14964	1
TRUE	High	Master Protein	P03952	Plasma kallikrein [OS=Homo sapiens]	0	121.867	34	18	108	18	638	71.3	8.22	168.16	18	cell organization and biogenesis;coagulation;defense response;metabolic process;regulation of biological process;response to stimulus	extracellular;membrane	catalytic activity;protein binding	Pf00024, Pf00089, Pf13365, Pf14295	3818		KLKB1	4	Complement and coagulation cascades	Activation of Matrix Metalloproteinases; Intrinsic Pathway of Fibrin Clot Formation	Complement and Coagulation Cascades	8	0	41.3	129.35	3.13196	1
TRUE	High	Master Protein	P36871-1	Phosphoglucomutase-1 [OS=Homo sapiens]	0	89.38	31	15	64	15	562	61.4	6.76	93.42	15	metabolic process;transport	cytoplasm;cytoskeleton;cytosol;extracellular	catalytic activity;metal ion binding;protein binding	Pf00408, Pf02878, Pf02879, Pf02880	5236	ENSG00000079739.15	PGM1	1	Purine metabolism; Galactose metabolism; Starch and sucrose metabolism; Pentose phosphate pathway; Glycolysis / Gluconeogenesis; Amino sugar and nucleotide sugar metabolism; Metabolic pathways	Neutrophil degranulation; Galactose catabolism; Glycogen breakdown (glycogenolysis); Glycogen synthesis; Defective PGM1 causes PGM1-CDG (CDG1t)	Ectoderm Differentiation; Glycogen Metabolism; Glucuronidation	23	0	41.3	129.35	3.13196	1
TRUE	High	Master Protein	P62760	Visinin-like protein 1 [OS=Homo sapiens]	0.001	6.466	12	2	2	2	191	22.1	5.15	0	2	regulation of biological process	cytosol;membrane	metal ion binding;protein binding	Pf00036, Pf13202, Pf13405, Pf13499, Pf13833	7447	ENSG00000163032.11	VSNL1	2				0	0	41.3	129.35	3.13196	1
TRUE	High	Master Protein	P29218-1	Inositol monophosphatase 1 [OS=Homo sapiens]	0	52.983	36	8	54	8	277	30.2	5.26	92.82	8	metabolic process;regulation of biological process;response to stimulus	cytoplasm;cytosol	catalytic activity;metal ion binding;protein binding	Pf00459	3612	ENSG00000133731.9	IMPA1	8	Phosphatidylinositol signaling system; Inositol phosphate metabolism; Metabolic pathways	Synthesis of IP2, IP, and Ins in the cytosol	Integrated Breast Cancer Pathway	7	0	41.4	129.3	3.12319	1
TRUE	High	Master Protein	P52566	Rho GDP-dissociation inhibitor 2 [OS=Homo sapiens]	0	221.181	54	11	670	11	201	23	5.21	1258.76	11	cellular component movement;development;regulation of biological process;response to stimulus	cytoplasm;cytoskeleton;cytosol;membrane	catalytic activity;enzyme regulator activity;protein binding	Pf02115	397	ENSG00000111348.8	ARHGDIB	12	Neurotrophin signaling pathway; Vasopressin-regulated water reabsorption	Rho GTPase cycle	Fas Ligand (FasL) pathway and Stress induction of Heat Shock Proteins (HSP) regulation; G13 Signaling Pathway	7	0	41.4	129.25	3.12198	1
TRUE	High	Master Protein	Q6XPR3	repetin [OS=Homo sapiens]	0	18.798	5	4	11	4	784	90.7	6.92	16.66	4	cell death;regulation of biological process	cytoskeleton;cytosol;extracellular	metal ion binding	Pf01023, Pf09606	126638	ENSG00000215853.3	RPTN	1		Formation of the cornified envelope		3	0	41.5	126.25	3.04217	1
TRUE	High	Master Protein	Q9UFN0	protein NipSnap homolog 3A [OS=Homo sapiens]	0	62.165	46	9	41	9	247	28.4	9.16	55.22	9		cytoplasm;cytosol;mitochondrion;nucleus	protein binding	Pf07978	25934	ENSG00000136783.9	NIPSNAP3A	9				0	0	41.5	129.2	3.11325	1
TRUE	High	Master Protein	P20138-1	Myeloid cell surface antigen CD33 [OS=Homo sapiens]	0	17.381	10	3	6	3	364	39.8	8.38	11.86	3	cell communication;regulation of biological process;response to stimulus;transport	membrane;nucleus	protein binding;receptor activity	Pf00047, Pf08205	945	ENSG00000105383.14	CD33	19	Hematopoietic cell lineage	Neutrophil degranulation; Immunoregulatory interactions between a Lymphoid and a non-Lymphoid cell		6	0	41.5	129.2	3.11325	1
TRUE	High	Master Protein	Q14134-1	Tripartite motif-containing protein 29 [OS=Homo sapiens]	0	18.977	8	4	12	4	588	65.8	7.15	10.98	4	metabolic process;regulation of biological process	cytoplasm	metal ion binding;protein binding	Pf00643, Pf03938	23650	ENSG00000137699.16	TRIM29	11		Interferon gamma signaling		4	0	42.1	128.95	3.06295	1
TRUE	High	Master Protein	P02763	Alpha-1-acid glycoprotein 1 [OS=Homo sapiens]	0	155.687	48	11	859	8	201	23.5	5.02	1910.11	11	defense response;regulation of biological process;response to stimulus;transport	extracellular;organelle lumen	protein binding	Pf00061	5004		ORM1	9		Platelet degranulation ; Neutrophil degranulation		7	3	42.3	128.85	3.0461	1
TRUE	High	Master Protein	O15144	Actin-related protein 2/3 complex subunit 2 [OS=Homo sapiens]	0	34.939	24	7	25	7	300	34.3	7.36	26.09	7	cell organization and biogenesis;cellular component movement;regulation of biological process;response to stimulus	cytoplasm;cytoskeleton;cytosol;endosome;membrane	protein binding;structural molecule activity	Pf04045	10109	ENSG00000163466.15	ARPC2	2	Endocytosis; Pathogenic Escherichia coli infection; Salmonella infection; Regulation of actin cytoskeleton; Bacterial invasion of epithelial cells; Fc gamma R-mediated phagocytosis; Shigellosis	EPHB-mediated forward signaling; Clathrin-mediated endocytosis; RHO GTPases Activate WASPs and WAVEs; Regulation of actin dynamics for phagocytic cup formation	Pathogenic Escherichia coli infection	23	0	42.3	128.85	3.0461	1
TRUE	High	Master Protein	P04844-1	Dolichyl-diphosphooligosaccharide--protein glycosyltransferase subunit 2 [OS=Homo sapiens]	0	23.865	8	4	12	4	631	69.2	5.69	16.47	4	metabolic process;response to stimulus	endoplasmic reticulum;membrane	catalytic activity;protein binding	Pf05817	6185	ENSG00000118705.16	RPN2	20	N-Glycan biosynthesis; Protein processing in endoplasmic reticulum; Metabolic pathways	Asparagine N-linked glycosylation; SRP-dependent cotranslational protein targeting to membrane	Proteasome Degradation	9	0	42.3	128.85	3.0461	1
TRUE	High	Master Protein	P14550	alcohol dehydrogenase [NADP(+)] [OS=Homo sapiens]	0	92.967	36	10	70	9	325	36.6	6.79	128.15	10	metabolic process	cytosol;membrane	catalytic activity;protein binding	Pf00248	10327	ENSG00000117448.13	AKR1A1	1	Glycerolipid metabolism; Glycolysis / Gluconeogenesis; Pentose and glucuronate interconversions; Metabolic pathways	Catabolism of glucuronate to xylulose-5-phosphate; Glutathione conjugation	Benzo(a)pyrene metabolism; Metapathway biotransformation	12	1	42.6	128.7	3.02113	1	Met-loss+Acetyl [N-Term]
TRUE	High	Master Protein	Q04695	Keratin, type I cytoskeletal 17 [OS=Homo sapiens]	0	366.436	73	36	1343	16	432	48.1	5.02	2051.81	36	cell death;cell organization and biogenesis;regulation of biological process;response to stimulus	cytoplasm;cytoskeleton;cytosol	protein binding;receptor activity;signal transducer activity;structural molecule activity	Pf00038, Pf07888	3872	ENSG00000128422.15	KRT17	17		Formation of the cornified envelope		3	4	42.7	128.65	3.01288	1
TRUE	High	Master Protein	P43304	Glycerol-3-phosphate dehydrogenase, mitochondrial [OS=Homo sapiens]	0	21.988	7	4	13	4	727	80.8	7.69	23.51	4	metabolic process;transport	membrane;mitochondrion	catalytic activity;metal ion binding	Pf00036, Pf00890, Pf01266, Pf03486, Pf07992, Pf12831, Pf13499	2820	ENSG00000115159.15	GPD2	2	Glycerophospholipid metabolism	Triglyceride catabolism; Synthesis of PA	Fatty Acid Beta Oxidation	9	0	42.7	128.65	3.01288	1
TRUE	High	Master Protein	Q93009	Ubiquitin carboxyl-terminal hydrolase 7 [OS=Homo sapiens]	0	54.999	11	10	26	10	1102	128.2	5.55	33.9	10	cell organization and biogenesis;development;metabolic process;regulation of biological process;response to stimulus	chromosome;cytoplasm;cytosol;nucleus	catalytic activity;protein binding	Pf00443, Pf00917, Pf12436, Pf13423, Pf14533	7874	ENSG00000187555.14	USP7	16	Viral carcinogenesis; FoxO signaling pathway; Epstein-Barr virus infection; Herpes simplex infection	Synthesis of active ubiquitin: roles of E1 and E2 enzymes; Ub-specific processing proteases; Gap-filling DNA repair synthesis and ligation in TC-NER; Regulation of TP53 Degradation; Dual incision in TC-NER; Formation of TC-NER Pre-Incision Complex; Regulation of PTEN localization	Regulation of toll-like receptor signaling pathway	29	0	43	128.5	2.98837	1
TRUE	High	Master Protein	P62714	serine/threonine-protein phosphatase 2A catalytic subunit beta isoform [OS=Homo sapiens]	0	26.013	18	4	12	4	309	35.6	5.43	11.71	4	cell organization and biogenesis;metabolic process;regulation of biological process;response to stimulus	chromosome;cytoplasm;cytoskeleton;cytosol;nucleus	catalytic activity;metal ion binding;protein binding	Pf00149	5516	ENSG00000104695.12	PPP2CB	8	Dopaminergic synapse; Chagas disease (American trypanosomiasis); TGF-beta signaling pathway; Tight junction; Hippo signaling pathway; Adrenergic signaling in cardiomyocytes; AMPK signaling pathway; Long-term depression; mRNA surveillance pathway; Oocyte meiosis; Sphingolipid signaling pathway; Hepatitis C; PI3K-Akt signaling pathway	Glycolysis; AXIN missense mutants destabilize the destruction complex; PP2A-mediated dephosphorylation of key metabolic factors; APC truncation mutants have impaired AXIN binding; CTLA4 inhibitory signaling; Activated TLR4 signalling; Separation of Sister Chromatids; MASTL Facilitates Mitotic Progression; S37 mutants of beta-catenin aren't phosphorylated; S33 mutants of beta-catenin aren't phosph…	Serotonin Transporter Activity; Dopamine metabolism; Focal Adhesion-PI3K-Akt-mTOR-signaling pathway; Wnt Signaling Pathway and Pluripotency; Exercise-induced Circadian Regulation; Glycogen Metabolism; Monoamine Transport	139	0	43	128.5	2.98837	1
TRUE	High	Master Protein	Q9Y376	Calcium-binding protein 39 [OS=Homo sapiens]	0	42.815	25	9	49	9	341	39.8	6.89	41.05	9	cell organization and biogenesis;metabolic process;regulation of biological process;response to stimulus;transport	cytoplasm;cytosol;extracellular;organelle lumen	catalytic activity;enzyme regulator activity;protein binding	Pf08569	51719	ENSG00000135932.10	CAB39	2	AMPK signaling pathway; mTOR signaling pathway	Energy dependent regulation of mTOR by LKB1-AMPK; Neutrophil degranulation	AMP-activated Protein Kinase (AMPK) Signaling; Focal Adhesion-PI3K-Akt-mTOR-signaling pathway; Endochondral Ossification	11	0	43	128.45	2.98721	1
TRUE	High	Master Protein	P61009	Signal peptidase complex subunit 3 [OS=Homo sapiens]	0	14.048	18	3	10	3	180	20.3	8.62	10.11	3	metabolic process;transport	endoplasmic reticulum;membrane	catalytic activity	Pf04573	60559	ENSG00000129128.12	SPCS3	4	Protein export	Synthesis, secretion, and inactivation of Glucagon-like Peptide-1 (GLP-1); Synthesis, secretion, and deacylation of Ghrelin; SRP-dependent cotranslational protein targeting to membrane; Synthesis, secretion, and inactivation of Glucose-dependent Insulinotropic Polypeptide (GIP)		9	0	43.1	128.5	2.98144	1
TRUE	High	Master Protein	Q9Y617-1	phosphoserine aminotransferase [OS=Homo sapiens]	0	17.948	13	5	17	5	370	40.4	7.66	9.47	5	metabolic process	cytoplasm;cytosol	catalytic activity	Pf00266	29968	ENSG00000135069.13	PSAT1	9	Vitamin B6 metabolism; Carbon metabolism; Glycine, serine and threonine metabolism; Biosynthesis of amino acids; Metabolic pathways	Serine biosynthesis	Trans-sulfuration and one carbon metabolism	10	0	43.1	128.45	2.98028	1
TRUE	High	Master Protein	P67812	Signal peptidase complex catalytic subunit SEC11A [OS=Homo sapiens]	0	11.119	16	3	13	3	179	20.6	9.48	25.35	3	metabolic process	endoplasmic reticulum;membrane	catalytic activity	Pf00717	23478	ENSG00000140612.13	SEC11A	15	Protein export	Synthesis, secretion, and inactivation of Glucagon-like Peptide-1 (GLP-1); Synthesis, secretion, and deacylation of Ghrelin; SRP-dependent cotranslational protein targeting to membrane; Synthesis, secretion, and inactivation of Glucose-dependent Insulinotropic Polypeptide (GIP)		9	0	43.3	128.35	2.9642	1
TRUE	High	Master Protein	P04839	Cytochrome b-245 heavy chain [OS=Homo sapiens]	0	72.388	16	8	86	8	570	65.3	8.63	154	8	cellular homeostasis;defense response;metabolic process;regulation of biological process;response to stimulus;transport	cytoplasm;endoplasmic reticulum;Golgi;membrane;mitochondrion	catalytic activity;metal ion binding;nucleotide binding;protein binding;transporter activity	Pf00175, Pf00970, Pf01794, Pf08022, Pf08030	1536	ENSG00000165168.7	CYBB	X	NOD-like receptor signaling pathway; Osteoclast differentiation; HIF-1 signaling pathway; AGE-RAGE signaling pathway in diabetic complications; Phagosome; Leukocyte transendothelial migration	ROS, RNS production in phagocytes; Neutrophil degranulation; Cross-presentation of particulate exogenous antigens (phagosomes); VEGFA-VEGFR2 Pathway; Detoxification of Reactive Oxygen Species; RHO GTPases Activate NADPH Oxidases	Microglia Pathogen Phagocytosis Pathway; Type II interferon signaling (IFNG)	26	0	43.4	128.3	2.95622	1
TRUE	High	Master Protein	P40925	Malate dehydrogenase, cytoplasmic [OS=Homo sapiens]	0	68.747	32	9	53	9	334	36.4	7.36	86.25	9	metabolic process	cytoplasm;cytosol;mitochondrion	catalytic activity;nucleotide binding;protein binding	Pf00056, Pf02866	4190	ENSG00000014641.17	MDH1	2	Citrate cycle (TCA cycle); Carbon metabolism; Pyruvate metabolism; Proximal tubule bicarbonate reclamation; Metabolic pathways; Cysteine and methionine metabolism; Glyoxylate and dicarboxylate metabolism	Gluconeogenesis	Sterol Regulatory Element-Binding Proteins (SREBP) signalling; TCA Cycle and Deficiency of Pyruvate Dehydrogenase complex (PDHc); Amino Acid metabolism; Glycolysis and Gluconeogenesis	15	0	43.4	128.3	2.95622	1
TRUE	High	Master Protein	P25774-1	cathepsin S [OS=Homo sapiens]	0	87.23	50	12	128	12	331	37.5	8.34	239.63	12	cell organization and biogenesis;metabolic process;regulation of biological process;response to stimulus;transport	extracellular;organelle lumen;vacuole	catalytic activity;protein binding	Pf00112, Pf08246	1520	ENSG00000163131.10	CTSS	1	Lysosome; Tuberculosis; Phagosome; Apoptosis; Antigen processing and presentation	Degradation of the extracellular matrix; Neutrophil degranulation; Assembly of collagen fibrils and other multimeric structures; Endosomal/Vacuolar pathway; MHC class II antigen presentation; Trafficking and processing of endosomal TLR		19	0	43.5	128.25	2.94828	1
TRUE	High	Master Protein	P50990	T-complex protein 1 subunit theta [OS=Homo sapiens]	0	72.184	29	14	50	14	548	59.6	5.6	81.49	14	cell organization and biogenesis;metabolic process;regulation of biological process;transport	cytoplasm;cytoskeleton;cytosol;extracellular;organelle lumen	catalytic activity;nucleotide binding;protein binding	Pf00118	10694	ENSG00000156261.12	CCT8	21		BBSome-mediated cargo-targeting to cilium; Prefoldin mediated transfer of substrate to CCT/TriC; Cooperation of PDCL (PhLP1) and TRiC/CCT in G-protein beta folding; Association of TriC/CCT with target proteins during biosynthesis; Neutrophil degranulation; Folding of actin by CCT/TriC; Formation of tubulin folding intermediates by CCT/TriC		16	0	43.6	128.25	2.94151	1
TRUE	High	Master Protein	O95834	echinoderm microtubule-associated protein-like 2 [OS=Homo sapiens]	0	85.025	29	15	73	15	649	70.6	6.32	104.9	15	regulation of biological process	cytoplasm;cytoskeleton	protein binding	Pf00400, Pf03451	24139	ENSG00000125746.16	EML2	19				0	0	43.6	128.2	2.94037	1
TRUE	High	Master Protein	P20700	Lamin-B1 [OS=Homo sapiens]	0	137.323	24	13	127	12	586	66.4	5.16	260.63	13	regulation of biological process;response to stimulus	membrane;nucleus	catalytic activity;motor activity;protein binding;structural molecule activity	Pf00038, Pf00932, Pf01576, Pf07888, Pf09726, Pf09731, Pf10186, Pf12128	4001	ENSG00000113368.11	LMNB1	5	Apoptosis	Gene and protein expression by JAK-STAT signaling after Interleukin-12 stimulation; Breakdown of the nuclear lamina; Initiation of Nuclear Envelope Reformation; Clearance of Nuclear Envelope Membranes from Chromatin; Meiotic synapsis; Depolymerisation of the Nuclear Lamina; Formation of Senescence-Associated Heterochromatin Foci (SAHF); Deregulated CDK5 triggers multiple neurodegenerative pathway…	Fas Ligand (FasL) pathway and Stress induction of Heat Shock Proteins (HSP) regulation	34	0	43.7	128.15	2.93249	1
TRUE	High	Master Protein	Q9H6Z4	Ran-binding protein 3 [OS=Homo sapiens]	0	12.449	4	2	8	2	567	60.2	4.78	8.85	2	cell organization and biogenesis;metabolic process;regulation of biological process;transport	cytoplasm;nucleus	enzyme regulator activity;protein binding	Pf00638	8498	ENSG00000031823.14	RANBP3	19	HTLV-I infection			1	0	43.7	128.15	2.93249	1
TRUE	High	Master Protein	P61077-1	Ubiquitin-conjugating enzyme E2 D3 [OS=Homo sapiens]	0	11.685	20	2	9	2	147	16.7	7.8	12.73	2	cell death;metabolic process;regulation of biological process;response to stimulus	cytosol;endosome;membrane	catalytic activity;nucleotide binding;protein binding	Pf00179, Pf14461	7323	ENSG00000109332.19	UBE2D3	4	Ubiquitin mediated proteolysis; Protein processing in endoplasmic reticulum	IKK complex recruitment mediated by RIP1; TICAM1, RIP1-mediated IKK complex recruitment ; Oxygen-dependent proline hydroxylation of Hypoxia-inducible Factor Alpha; Antigen processing: Ubiquitination & Proteasome degradation; Neddylation; Activated TLR4 signalling; Signaling by BMP; E3 ubiquitin ligases ubiquitinate target proteins; Downregulation of SMAD2/3:SMAD4 transcriptional activity; Negativ…	Proteasome Degradation	37	0	43.8	128.1	2.92466	1
TRUE	High	Master Protein	P28062-1	Proteasome subunit beta type-8 [OS=Homo sapiens]	0	116.706	38	10	113	10	276	30.3	7.43	218.39	10	cell differentiation;metabolic process;regulation of biological process;response to stimulus;transport	cytoplasm;cytosol;nucleus;proteasome	catalytic activity;protein binding	Pf00227	5696	ENSG00000235715.6; ENSG00000231631.6; ENSG00000236443.6; ENSG00000206298.8; ENSG00000226201.6; ENSG00000230669.6; ENSG00000204264.8	PSMB8	6; CHR_HSCHR6_MHC_COX_CTG1; CHR_HSCHR6_MHC_SSTO_CTG1; CHR_HSCHR6_MHC_MANN_CTG1; CHR_HSCHR6_MHC_QBL_CTG1; CHR_HSCHR6_MHC_MCF_CTG1; CHR_HSCHR6_MHC_APD_CTG1	Proteasome	Regulation of RAS by GAPs; CDT1 association with the CDC6:ORC:origin complex; Downstream TCR signaling; UCH proteinases; NIK-->noncanonical NF-kB signaling; Hh mutants that don't undergo autocatalytic processing are degraded by ERAD; SCF-beta-TrCP mediated degradation of Emi1; Cross-presentation of soluble exogenous antigens (endosomes); Separation of Sister Chromatids; Vpu mediated degradation o…	Proteasome Degradation	152	0	43.8	128.1	2.92466	1
TRUE	High	Master Protein	O14773	Tripeptidyl-peptidase 1 [OS=Homo sapiens]	0	32.762	11	4	35	4	563	61.2	6.48	38.84	4	cell differentiation;cell organization and biogenesis;metabolic process	mitochondrion;organelle lumen;vacuole	catalytic activity;metal ion binding;protein binding	Pf09286	1200	ENSG00000166340.15	TPP1	11	Lysosome	XBP1(S) activates chaperone genes		5	0	44	128	2.90909	1
TRUE	High	Master Protein	P36268	Inactive glutathione hydrolase 2 [OS=Homo sapiens]	0	13.402	7	3	5	3	569	61.7	7.58	6.01	3	metabolic process	cytoplasm;endoplasmic reticulum	catalytic activity	Pf01019	728441		GGT2	22				0	0	44.1	127.9	2.90023	1
TRUE	High	Master Protein	P05090	apolipoprotein D [OS=Homo sapiens]	0	33.648	34	6	59	6	189	21.3	5.15	99.53	6	cell organization and biogenesis;metabolic process;regulation of biological process;response to stimulus;transport	endoplasmic reticulum;extracellular;ribosome	protein binding;transporter activity	Pf00061, Pf03973, Pf08212	347	ENSG00000189058.8	APOD	3		Transport of fatty acids		4	0	44.2	127.9	2.89367	1
TRUE	High	Master Protein	P07900	Heat shock protein HSP 90-alpha [OS=Homo sapiens]	0	220.421	34	24	205	14	732	84.6	5.02	377.35	24	cell organization and biogenesis;metabolic process;regulation of biological process;response to stimulus;transport	cytoplasm;cytosol;extracellular;membrane;nucleus;organelle lumen	catalytic activity;enzyme regulator activity;nucleotide binding;protein binding;RNA binding	Pf00183, Pf02518, Pf13589	3320	ENSG00000080824.18	HSP90AA1	14	NOD-like receptor signaling pathway; Progesterone-mediated oocyte maturation; Pathways in cancer; Prostate cancer; Protein processing in endoplasmic reticulum; Estrogen signaling pathway; PI3K-Akt signaling pathway; Antigen processing and presentation	Sema3A PAK dependent Axon repulsion; Regulation of PLK1 Activity at G2/M Transition; Recruitment of NuMA to mitotic centrosomes; Loss of Nlp from mitotic centrosomes; Scavenging by Class F Receptors; Neutrophil degranulation; Uptake and function of diphtheria toxin; Regulation of actin dynamics for phagocytic cup formation; The role of GTSE1 in G2/M progression after G2 checkpoint; HSP90 chaperon…	Nucleotide-binding Oligomerization Domain (NOD) pathway; TNF alpha Signaling Pathway; Corticotropin-releasing hormone signaling pathway; Aryl Hydrocarbon Receptor; EBV LMP1 signaling; Aryl Hydrocarbon Receptor Pathway; Constitutive Androstane Receptor Pathway; NRF2 pathway; VEGFA-VEGFR2 Signaling Pathway; Focal Adhesion-PI3K-Akt-mTOR-signaling pathway	86	10	44.4	127.8	2.87838	1
TRUE	High	Master Protein	P27105	erythrocyte band 7 integral membrane protein [OS=Homo sapiens]	0	90.337	49	10	90	10	288	31.7	7.88	176	10	cell organization and biogenesis;regulation of biological process;transport	cytoplasm;cytoskeleton;cytosol;endoplasmic reticulum;membrane;mitochondrion	protein binding	Pf01145	2040	ENSG00000148175.12	STOM	9		Neutrophil degranulation; Stimuli-sensing channels		6	0	44.5	127.75	2.87079	1
TRUE	High	Master Protein	O00241	Signal-regulatory protein beta-1 [OS=Homo sapiens]	0	36.809	21	7	30	4	398	43.2	6.52	47.61	7	defense response;regulation of biological process;response to stimulus;transport	membrane	protein binding	Pf00047, Pf07654, Pf07679, Pf07686, Pf08205, Pf13895	10326	ENSG00000101307.15	SIRPB1	20		Neutrophil degranulation; DAP12 interactions; Signal regulatory protein family interactions		6	0	44.5	127.75	2.87079	1
TRUE	High	Master Protein	Q99653	Calcineurin B homologous protein 1 [OS=Homo sapiens]	0	43.033	44	7	24	7	195	22.4	5.1	37.13	7	cell organization and biogenesis;cellular homeostasis;metabolic process;regulation of biological process;response to stimulus;transport	cytoplasm;cytoskeleton;cytosol;endoplasmic reticulum;membrane;nucleus	enzyme regulator activity;metal ion binding;protein binding;transporter activity	Pf00036, Pf12174, Pf13405, Pf13499, Pf13833	11261	ENSG00000187446.11	CHP1	15		Hyaluronan uptake and degradation	Alzheimers Disease; T-Cell antigen Receptor (TCR) pathway during Staphylococcus aureus infection	7	0	44.6	127.7	2.86323	1
TRUE	High	Master Protein	Q13724-1	Mannosyl-oligosaccharide glucosidase [OS=Homo sapiens]	0	11.403	3	2	3	2	837	91.9	8.9	6.7	2	metabolic process	endoplasmic reticulum;membrane	catalytic activity	Pf03200	7841	ENSG00000115275.11	MOGS	2	N-Glycan biosynthesis; Protein processing in endoplasmic reticulum; Metabolic pathways	Defective MOGS causes MOGS-CDG (CDG-2b); N-glycan trimming in the ER and Calnexin/Calreticulin cycle		11	0	44.7	127.65	2.8557	1
TRUE	High	Master Protein	P34059	N-acetylgalactosamine-6-sulfatase [OS=Homo sapiens]	0	76.615	22	8	47	7	522	58	6.74	89.11	8	metabolic process;transport	extracellular;organelle lumen;vacuole	catalytic activity;metal ion binding	Pf00884, Pf01663, Pf02995, Pf14707	2588	ENSG00000141012.12	GALNS	16	Lysosome; Glycosaminoglycan degradation; Metabolic pathways	MPS IV - Morquio syndrome A; Neutrophil degranulation; Keratan sulfate degradation		16	1	44.8	127.6	2.84821	1
TRUE	High	Master Protein	P19012	Keratin, type I cytoskeletal 15 [OS=Homo sapiens]	0	148.943	34	20	1415	4	456	49.2	4.77	2211.13	20	cell death;cell organization and biogenesis	cytosol;nucleus	protein binding;structural molecule activity	Pf00038	3866	ENSG00000171346.15	KRT15	17		Formation of the cornified envelope		3	0	44.8	127.6	2.84821	1
TRUE	High	Master Protein	Q92817	Envoplakin [OS=Homo sapiens]	0	94.567	9	15	53	15	2033	231.5	6.96	92.35	15	cell death;cell differentiation;metabolic process	cytoplasm;cytoskeleton;cytosol	protein binding;structural molecule activity	Pf00681, Pf05667	2125	ENSG00000167880.7	EVPL	17		Formation of the cornified envelope		3	0	45	127.5	2.83333	1
TRUE	High	Master Protein	Q9GZP4	PITH domain-containing protein 1 [OS=Homo sapiens]	0	90.167	50	10	51	10	211	24.2	5.74	91.37	10	response to stimulus	nucleus		Pf06201	57095	ENSG00000057757.9	PITHD1	1				0	0	45	127.5	2.83333	1
TRUE	High	Master Protein	O15143	Actin-related protein 2/3 complex subunit 1B [OS=Homo sapiens]	0	24.75	21	6	16	6	372	40.9	8.35	20.24	6	cell organization and biogenesis;cellular component movement;regulation of biological process;response to stimulus	cytoplasm;cytoskeleton;cytosol	protein binding;structural molecule activity	Pf00400	10095	ENSG00000130429.12	ARPC1B	7	Endocytosis; Pathogenic Escherichia coli infection; Salmonella infection; Regulation of actin cytoskeleton; Bacterial invasion of epithelial cells; Fc gamma R-mediated phagocytosis; Shigellosis	Regulation of actin dynamics for phagocytic cup formation; EPHB-mediated forward signaling; RHO GTPases Activate WASPs and WAVEs	Pathogenic Escherichia coli infection; Microglia Pathogen Phagocytosis Pathway	21	0	45.2	127.4	2.81858	1	Met-loss+Acetyl [N-Term]
TRUE	High	Master Protein	P08575-1	Receptor-type tyrosine-protein phosphatase C [OS=Homo sapiens]	0	131.215	17	20	175	20	1304	147.2	6.15	262.84	20	cell differentiation;cell proliferation;cellular homeostasis;defense response;metabolic process;regulation of biological process;response to stimulus;transport	cell surface;membrane	catalytic activity;protein binding;receptor activity;signal transducer activity	Pf00041, Pf00102, Pf05109, Pf12453, Pf12567	5788		PTPRC	1	Primary immunodeficiency; T cell receptor signaling pathway; Cell adhesion molecules (CAMs); Fc gamma R-mediated phagocytosis	Other semaphorin interactions; Neutrophil degranulation; Phosphorylation of CD3 and TCR zeta chains	B Cell Receptor Signaling Pathway; T-Cell antigen Receptor (TCR) pathway during Staphylococcus aureus infection; EPO Receptor Signaling; Interferon type I signaling pathways	18	0	45.6	127.2	2.78947	1
TRUE	High	Master Protein	Q12882-1	Dihydropyrimidine dehydrogenase [NADP(+)] [OS=Homo sapiens]	0	127.689	28	23	111	23	1025	111.3	7.05	151.05	23	metabolic process	cytoplasm;cytosol	catalytic activity;metal ion binding;nucleotide binding;protein binding	Pf01180, Pf01207, Pf07992, Pf12838, Pf13183, Pf13187, Pf13237, Pf13450, Pf14691, Pf14697	1806	ENSG00000188641.12	DPYD	1	beta-Alanine metabolism; Pantothenate and CoA biosynthesis; Metabolic pathways; Pyrimidine metabolism; Drug metabolism - other enzymes	Pyrimidine catabolism	Fluoropyrimidine Activity; TYROBP Causal Network	11	0	45.6	127.2	2.78947	1
TRUE	High	Master Protein	P53004	Biliverdin reductase A [OS=Homo sapiens]	0	54.794	35	10	84	10	296	33.4	6.44	125.9	10	metabolic process	cytoplasm;cytosol	catalytic activity;metal ion binding;protein binding	Pf01408, Pf09166	644	ENSG00000106605.10	BLVRA	7	Porphyrin and chlorophyll metabolism	Heme degradation		4	0	45.6	127.2	2.78947	1	Acetyl [N-Term]
TRUE	High	Master Protein	Q07955-1	Serine/arginine-rich splicing factor 1 [OS=Homo sapiens]	0	12.967	13	3	9	3	248	27.7	10.36	16.36	3	cell differentiation;cell organization and biogenesis;metabolic process;regulation of biological process;transport	cytoplasm;nucleus;spliceosomal complex	protein binding;RNA binding	Pf00076, Pf13893, Pf14259	6426	ENSG00000136450.12	SRSF1	17	Spliceosome; Herpes simplex infection	Cleavage of Growing Transcript in the Termination Region ; Transport of Mature mRNA derived from an Intron-Containing Transcript; mRNA 3'-end processing; mRNA Splicing - Major Pathway; mRNA Splicing - Minor Pathway	mRNA Processing	15	0	45.8	127.1	2.77511	1
TRUE	High	Master Protein	P61019-1	Ras-related protein Rab-2A [OS=Homo sapiens]	0	39.177	39	7	23	7	212	23.5	6.54	34.57	7	cell organization and biogenesis;metabolic process;regulation of biological process;response to stimulus;transport	cytosol;endoplasmic reticulum;Golgi;membrane;nucleus	catalytic activity;nucleotide binding;protein binding	Pf00009, Pf00025, Pf00071, Pf01926, Pf04670, Pf08477	5862	ENSG00000104388.14	RAB2A	8	AMPK signaling pathway	Golgi Cisternae Pericentriolar Stack Reorganization; RAB geranylgeranylation	Focal Adhesion-PI3K-Akt-mTOR-signaling pathway	10	0	45.8	127.1	2.77511	1	Met-loss+Acetyl [N-Term]
TRUE	High	Master Protein	Q7Z4W1	L-xylulose reductase [OS=Homo sapiens]	0	16.368	13	3	8	3	244	25.9	8.1	12.52	3	cell organization and biogenesis;metabolic process	membrane;nucleus	catalytic activity;protein binding	Pf00106, Pf01488, Pf08659, Pf13460, Pf13561	51181	ENSG00000169738.7	DCXR	17	Pentose and glucuronate interconversions; Metabolic pathways	Catabolism of glucuronate to xylulose-5-phosphate; Essential pentosuria		9	0	46	127.05	2.76196	1
TRUE	High	Master Protein	P11215-1	Integrin alpha-M [OS=Homo sapiens]	0	390.124	38	39	403	38	1152	127.1	7.23	790.83	39	cell differentiation;cell organization and biogenesis;cellular component movement;regulation of biological process;response to stimulus;transport	cell surface;membrane	metal ion binding;protein binding	Pf00092, Pf00357, Pf01839, Pf08441, Pf13519	3684	ENSG00000169896.16	ITGAM	16	Amoebiasis; Hematopoietic cell lineage; Leishmaniasis; Rap1 signaling pathway; Cell adhesion molecules (CAMs); Tuberculosis; Pertussis; Phagosome; Complement and coagulation cascades; Transcriptional misregulation in cancer; Regulation of actin cytoskeleton; Leukocyte transendothelial migration; Staphylococcus aureus infection; Legionellosis	Integrin cell surface interactions; Interleukin-4 and 13 signaling; Neutrophil degranulation; Toll Like Receptor 4 (TLR4) Cascade; Cell surface interactions at the vascular wall	Integrin-mediated Cell Adhesion; Focal Adhesion; Microglia Pathogen Phagocytosis Pathway; TYROBP Causal Network	30	1	46	127	2.76087	1
TRUE	High	Master Protein	P42785-1	lysosomal Pro-X carboxypeptidase [OS=Homo sapiens]	0	106.435	26	9	166	9	496	55.8	7.21	227.36	9	defense response;metabolic process;regulation of biological process;response to stimulus;transport	membrane;vacuole	catalytic activity;protein binding	Pf00561, Pf05576, Pf05577, Pf11144, Pf12697	5547	ENSG00000137509.10	PRCP	11	Protein digestion and absorption; Renin-angiotensin system	Intrinsic Pathway of Fibrin Clot Formation; Neutrophil degranulation		8	0	46	127	2.76087	1
TRUE	High	Master Protein	P53634-1	Dipeptidyl peptidase 1 [OS=Homo sapiens]	0	143.443	30	10	181	10	463	51.8	6.99	321.97	10	cell death;cell organization and biogenesis;metabolic process;regulation of biological process;response to stimulus;transport	endoplasmic reticulum;extracellular;Golgi;membrane;organelle lumen;vacuole	catalytic activity;enzyme regulator activity;protein binding	Pf00112, Pf03051, Pf08773	1075	ENSG00000109861.15	CTSC	11	Lysosome; Apoptosis	Neutrophil degranulation; MHC class II antigen presentation; Cargo concentration in the ER; COPII (Coat Protein 2) Mediated Vesicle Transport		16	0	46.4	126.8	2.73276	1
TRUE	High	Master Protein	P08133-1	annexin A6 [OS=Homo sapiens]	0	351.434	61	35	489	35	673	75.8	5.6	776.97	35	cell organization and biogenesis;cellular homeostasis;regulation of biological process;response to stimulus;transport	cytoplasm;membrane;mitochondrion	metal ion binding;nucleotide binding;protein binding;transporter activity	Pf00191	309	ENSG00000197043.13	ANXA6	5		Smooth Muscle Contraction	Calcium Regulation in the Cardiac Cell; Prostaglandin Synthesis and Regulation	4	0	46.5	16.75	0.360215	1
TRUE	High	Master Protein	Q9NTM9	Copper homeostasis protein cutC homolog [OS=Homo sapiens]	0	43.853	36	6	24	6	273	29.3	8.18	54.98	6	cell organization and biogenesis;transport	cytoplasm;cytosol;nucleus	metal ion binding;protein binding	Pf03932	51076	ENSG00000119929.12	CUTC	10		Ion transport by P-type ATPases		3	0	46.5	126.75	2.72581	1
TRUE	High	Master Protein	P34096	Ribonuclease 4 [OS=Homo sapiens]	0	15.326	28	3	5	3	147	16.8	9.03	10.15	3	metabolic process	extracellular	catalytic activity	Pf00074	6038	ENSG00000258818.3	RNASE4	14				0	0	46.5	126.75	2.72581	1
TRUE	High	Master Protein	Q70J99-1	Protein unc-13 homolog D [OS=Homo sapiens]	0	44.123	5	4	16	4	1090	123.2	6.65	33.09	4	defense response;regulation of biological process;response to stimulus;transport	cytoplasm;cytosol;endoplasmic reticulum;endosome;extracellular;membrane;organelle lumen;vacuole	protein binding	Pf00168, Pf10540	201294	ENSG00000092929.11	UNC13D	17		Neutrophil degranulation	Deregulation of Rab and Rab Effector Genes in Bladder Cancer	4	0	46.6	126.65	2.71781	1
TRUE	High	Master Protein	O94973	AP-2 complex subunit alpha-2 [OS=Homo sapiens]	0	39.719	8	5	9	5	939	103.9	6.96	17.36	5	cell organization and biogenesis;cellular component movement;metabolic process;regulation of biological process;response to stimulus;transport	cytosol;membrane	protein binding;transporter activity	Pf01602, Pf02296, Pf02883, Pf13646	161	ENSG00000183020.13	AP2A2	11	Endocytosis; Huntington's disease; Endocrine and other factor-regulated calcium reabsorption; Synaptic vesicle cycle	Cargo recognition for clathrin-mediated endocytosis; Nef Mediated CD8 Down-regulation; Nef Mediated CD4 Down-regulation; Recycling pathway of L1; LDL clearance; EPH-ephrin mediated repulsion of cells; Neutrophil degranulation; Retrograde neurotrophin signalling; VLDLR internalisation and degradation; WNT5A-dependent internalization of FZD2, FZD5 and ROR2; MHC class II antigen presentation; WNT5A-…	Synaptic Vesicle Pathway	43	0	46.7	126.7	2.71306	1
TRUE	High	Master Protein	P11279	Lysosome-associated membrane glycoprotein 1 [OS=Homo sapiens]	0	22.346	12	5	51	5	417	44.9	8.75	56.86	5	cell death;regulation of biological process;response to stimulus;transport	cell surface;cytoplasm;cytosol;endosome;membrane;vacuole	protein binding;receptor activity	Pf01299	3916	ENSG00000185896.10	LAMP1	13	Lysosome; Tuberculosis; Phagosome	Neutrophil degranulation	Senescence and Autophagy in Cancer	7	0	46.7	126.7	2.71306	1
TRUE	High	Master Protein	O75594	peptidoglycan recognition protein 1 [OS=Homo sapiens]	0	151.387	57	7	316	7	196	21.7	8.59	745.61	7	defense response;metabolic process;regulation of biological process;response to stimulus;transport	extracellular;organelle lumen	catalytic activity;metal ion binding;receptor activity;signal transducer activity	Pf01510	8993	ENSG00000008438.4	PGLYRP1	19		Antimicrobial peptides; Neutrophil degranulation		4	0	46.8	126.6	2.70513	1
TRUE	High	Master Protein	Q8TAQ2	SWI/SNF complex subunit SMARCC2 [OS=Homo sapiens]	0	9.742	3	3	4	3	1214	132.8	5.69	2.07	3	cell organization and biogenesis;metabolic process;regulation of biological process	nucleus	DNA binding;protein binding	Pf04433	6601	ENSG00000139613.11	SMARCC2	12		RUNX1 interacts with co-factors whose precise effect on RUNX1 targets is not known; RMTs methylate histone arginines		8	0	46.9	126.35	2.69403	1
TRUE	High	Master Protein	P07737	profilin-1 [OS=Homo sapiens]	0	273.639	98	19	1573	19	140	15	8.27	2730.33	19	cell organization and biogenesis;regulation of biological process;response to stimulus	cytoplasm;cytoskeleton;cytosol;membrane;nucleus	enzyme regulator activity;nucleotide binding;protein binding;RNA binding	Pf00235	5216	ENSG00000108518.7	PFN1	17	Rap1 signaling pathway; Salmonella infection; Regulation of actin cytoskeleton; Shigellosis	Platelet degranulation ; Signaling by ROBO receptors; RHO GTPases Activate Formins; PCP/CE pathway	Association Between Physico-Chemical Features and Toxicity Associated Pathways; VEGFA-VEGFR2 Signaling Pathway; Regulation of Actin Cytoskeleton; G13 Signaling Pathway	22	0	47.3	126.35	2.67125	1	Met-loss+Acetyl [N-Term]
TRUE	High	Master Protein	O95171	Sciellin [OS=Homo sapiens]	0	10.316	5	3	4	3	688	77.5	9.38	5.56	3	cell differentiation;regulation of biological process;response to stimulus	cytoplasm;cytoskeleton;membrane	metal ion binding;protein binding	Pf00412	8796	ENSG00000136155.16	SCEL	13				0	0	47.3	126.35	2.67125	1
TRUE	High	Master Protein	P52209	6-phosphogluconate dehydrogenase, decarboxylating [OS=Homo sapiens]	0	183.085	43	17	170	17	483	53.1	7.23	295.12	17	metabolic process	cytoplasm;cytosol;nucleus	catalytic activity	Pf00393, Pf03446	5226	ENSG00000142657.20	PGD	1	Carbon metabolism; Glutathione metabolism; Pentose phosphate pathway; Metabolic pathways	Pentose phosphate pathway (hexose monophosphate shunt)	Pentose Phosphate Pathway; NRF2 pathway	9	0	47.4	126.35	2.66561	1
TRUE	High	Master Protein	P78417	Glutathione S-transferase omega-1 [OS=Homo sapiens]	0	92	43	12	345	12	241	27.5	6.6	415.51	12	cellular homeostasis;metabolic process;regulation of biological process;response to stimulus	cytoplasm;cytosol	antioxidant activity;catalytic activity;protein binding	Pf00043, Pf00462, Pf02798, Pf13409, Pf13417, Pf14497	9446	ENSG00000148834.12	GSTO1	10	Glutathione metabolism; Metabolism of xenobiotics by cytochrome P450; Drug metabolism - cytochrome P450; Chemical carcinogenesis; Platinum drug resistance	Gene and protein expression by JAK-STAT signaling after Interleukin-12 stimulation; Glutathione conjugation; Methylation; Vitamin C (ascorbate) metabolism; Interleukin-12 family signaling	Myometrial Relaxation and Contraction Pathways; Metapathway biotransformation	20	0	47.4	126.3	2.66456	1
TRUE	High	Master Protein	O94979	Protein transport protein Sec31A [OS=Homo sapiens]	0.001	5.725	2	2	2	2	1220	132.9	6.89	4.04	2	cell organization and biogenesis;response to stimulus;transport	cytoplasm;cytosol;endoplasmic reticulum;membrane	protein binding	Pf03154, Pf09770, Pf12931	22872	ENSG00000138674.16	SEC31A	4	Protein processing in endoplasmic reticulum	Antigen Presentation: Folding, assembly and peptide loading of class I MHC; COPII (Coat Protein 2) Mediated Vesicle Transport; XBP1(S) activates chaperone genes; MHC class II antigen presentation	Sterol Regulatory Element-Binding Proteins (SREBP) signalling	18	0	81.9	218.1	2.663	1
TRUE	High	Master Protein	P07948-1	Tyrosine-protein kinase Lyn [OS=Homo sapiens]	0	42.507	18	8	20	7	512	58.5	7.11	23.86	8	cell communication;cell differentiation;cell organization and biogenesis;cellular component movement;coagulation;defense response;metabolic process;regulation of biological process;response to stimulus;transport	cytoplasm;cytosol;Golgi;membrane;nucleus;vacuole	catalytic activity;nucleotide binding;protein binding;signal transducer activity	Pf00017, Pf00018, Pf00069, Pf07653, Pf07714, Pf14604	4067	ENSG00000254087.7	LYN	8	Viral carcinogenesis; Epstein-Barr virus infection; B cell receptor signaling pathway; NF-kappa B signaling pathway; Long-term depression; Fc epsilon RI signaling pathway; Fc gamma R-mediated phagocytosis; Epithelial cell signaling in Helicobacter pylori infection; Chemokine signaling pathway; Platelet activation	FCERI mediated Ca+2 mobilization; PECAM1 interactions; Dectin-2 family; Cyclin D associated events in G1; CTLA4 inhibitory signaling; FCERI mediated MAPK activation; FCERI mediated NF-kB activation; Platelet Adhesion to exposed collagen; CD209 (DC-SIGN) signaling; EPH-ephrin mediated repulsion of cells; CD22 mediated BCR regulation; EPHA-mediated growth cone collapse; EPHB-mediated forward signal…	IL-5 Signaling Pathway; RANKL/RANK (Receptor activator of NFKB (ligand)) Signaling Pathway; B Cell Receptor Signaling Pathway; IL-3 Signaling Pathway; Kit receptor signaling pathway; Chemokine signaling pathway; Microglia Pathogen Phagocytosis Pathway	62	1	47.5	126.25	2.65789	1
TRUE	High	Master Protein	P45880	Voltage-dependent anion-selective channel protein 2 [OS=Homo sapiens]	0	64.128	50	10	52	10	294	31.5	7.56	89.59	10	regulation of biological process;transport	membrane;mitochondrion;nucleus	nucleotide binding;protein binding;transporter activity	Pf01459	7417	ENSG00000165637.13	VDAC2	10	NOD-like receptor signaling pathway; cGMP-PKG signaling pathway; Huntington's disease; HTLV-I infection; Parkinson's disease; Calcium signaling pathway	Mitochondrial calcium ion transport; Ub-specific processing proteases		12	0	47.5	126.2	2.65684	1
TRUE	High	Master Protein	P21796	voltage-dependent anion-selective channel protein 1 [OS=Homo sapiens]	0	65.076	41	9	48	8	283	30.8	8.54	75.04	9	cell communication;cell death;cell differentiation;defense response;metabolic process;regulation of biological process;response to stimulus;transport	membrane;mitochondrion;nucleus	protein binding;transporter activity	Pf01459	7416	ENSG00000213585.10	VDAC1	5	NOD-like receptor signaling pathway; cGMP-PKG signaling pathway; Huntington's disease; HTLV-I infection; Parkinson's disease; Influenza A; Calcium signaling pathway	Mitochondrial calcium ion transport; Ub-specific processing proteases; Mitochondrial protein import; Pink/Parkin Mediated Mitophagy		16	1	47.6	126.25	2.65231	1	Met-loss+Acetyl [N-Term]
TRUE	High	Master Protein	P26038	Moesin [OS=Homo sapiens]	0	384.972	54	37	625	25	577	67.8	6.4	964.21	37	cell differentiation;cell organization and biogenesis;cell proliferation;cellular component movement;regulation of biological process;response to stimulus	cell surface;cytoplasm;cytoskeleton;cytosol;membrane;nucleus	protein binding;RNA binding;structural molecule activity	Pf00373, Pf00769, Pf09379, Pf09380	4478	ENSG00000147065.16	MSN	X	Proteoglycans in cancer; Regulation of actin cytoskeleton; Leukocyte transendothelial migration; Measles	Gene and protein expression by JAK-STAT signaling after Interleukin-12 stimulation; Interleukin-12 family signaling; Recycling pathway of L1	Glial Cell Differentiation; AGE/RAGE pathway; Regulation of Actin Cytoskeleton	16	16	47.6	126.2	2.65126	1
TRUE	High	Master Protein	P07910-1	Heterogeneous nuclear ribonucleoproteins C1/C2 [OS=Homo sapiens]	0	70.389	23	9	59	9	306	33.7	5.08	111.94	9	cell differentiation;cell organization and biogenesis;metabolic process;regulation of biological process	cytoskeleton;cytosol;extracellular;membrane;nucleus;spliceosomal complex	DNA binding;protein binding;RNA binding	Pf00076, Pf13893, Pf14259	3183	ENSG00000092199.17	HNRNPC	14	Spliceosome	mRNA Splicing - Major Pathway; SUMOylation of RNA binding proteins	mRNA Processing	11	0	47.7	126.2	2.6457	1
TRUE	High	Master Protein	Q15027	Arf-GAP with coiled-coil, ANK repeat and PH domain-containing protein 1 [OS=Homo sapiens]	0	50.761	13	8	21	8	740	81.5	7.66	39.96	8	regulation of biological process;transport	endosome;membrane	enzyme regulator activity;metal ion binding;protein binding	Pf00023, Pf00169, Pf01412, Pf12796, Pf13637, Pf13857	9744	ENSG00000072818.11	ACAP1	17	Endocytosis		Nucleotide-binding Oligomerization Domain (NOD) pathway	2	0	48	126	2.625	1
TRUE	High	Master Protein	Q14203	Dynactin subunit 1 [OS=Homo sapiens]	0	41.36	7	8	22	8	1278	141.6	5.81	36.01	8	cell division;cell organization and biogenesis;cellular component movement;metabolic process;regulation of biological process;transport	chromosome;cytoplasm;cytoskeleton;cytosol;membrane;nucleus	catalytic activity;motor activity;protein binding	Pf00261, Pf01302, Pf04111, Pf05622, Pf05667, Pf06160, Pf08317, Pf12128, Pf12329, Pf12455, Pf13166, Pf13514, Pf15035	1639	ENSG00000204843.12	DCTN1	2	Huntington's disease; Vasopressin-regulated water reabsorption	COPI-independent Golgi-to-ER retrograde traffic; COPI-mediated anterograde transport; XBP1(S) activates chaperone genes; MHC class II antigen presentation; HSP90 chaperone cycle for steroid hormone receptors (SHR)		22	0	48	126	2.625	1
TRUE	High	Master Protein	Q15459	splicing factor 3A subunit 1 [OS=Homo sapiens]	0	26.822	5	4	20	4	793	88.8	5.22	32.32	4	cell organization and biogenesis;metabolic process;regulation of biological process	nucleus;spliceosomal complex	protein binding;RNA binding	Pf00240, Pf01805, Pf12230, Pf14560	10291	ENSG00000099995.18	SF3A1	22	Spliceosome	mRNA Splicing - Major Pathway	mRNA Processing	6	0	48	126	2.625	1
TRUE	High	Master Protein	P00338-1	L-lactate dehydrogenase A chain [OS=Homo sapiens]	0	88.194	35	11	178	10	332	36.7	8.27	222.85	11	metabolic process;regulation of biological process;response to stimulus	cytoplasm;cytosol;membrane;nucleus	catalytic activity;nucleotide binding;protein binding	Pf00056, Pf02866	3939	ENSG00000134333.13	LDHA	11	Propanoate metabolism; HIF-1 signaling pathway; Central carbon metabolism in cancer; Pyruvate metabolism; Glucagon signaling pathway; Glycolysis / Gluconeogenesis; Metabolic pathways; Cysteine and methionine metabolism	Pyruvate metabolism	Cori Cycle; Photodynamic therapy-induced HIF-1 survival signaling; Amino Acid metabolism; Glycolysis and Gluconeogenesis	16	1	48.1	126	2.61954	1
TRUE	High	Master Protein	P27797	Calreticulin [OS=Homo sapiens]	0	388.713	69	23	635	23	417	48.1	4.44	1133.12	23	cell differentiation;cell organization and biogenesis;cellular homeostasis;metabolic process;regulation of biological process;response to stimulus;transport	cell surface;cytoplasm;cytosol;endoplasmic reticulum;extracellular;Golgi;membrane;nucleus;organelle lumen	DNA binding;metal ion binding;protein binding;RNA binding	Pf00262	811	ENSG00000179218.13	CALR	19	Chagas disease (American trypanosomiasis); Protein processing in endoplasmic reticulum; HTLV-I infection; Phagosome; Antigen processing and presentation	Scavenging by Class F Receptors; Assembly of Viral Components at the Budding Site; ATF6 (ATF6-alpha) activates chaperone genes; Antigen Presentation: Folding, assembly and peptide loading of class I MHC; ER-Phagosome pathway; Calnexin/calreticulin cycle; Scavenging by Class A Receptors	Androgen receptor signaling pathway; Photodynamic therapy-induced unfolded protein response; Calcium Regulation in the Cardiac Cell	32	0	48.1	125.95	2.6185	1
TRUE	High	Master Protein	O75367-1	Core histone macro-H2A.1 [OS=Homo sapiens]	0	66.173	37	11	51	11	372	39.6	9.79	73.56	11	cell organization and biogenesis;regulation of biological process	chromosome;nucleus	DNA binding;enzyme regulator activity;protein binding	Pf00125, Pf01661	9555	ENSG00000113648.16	H2AFY	5	Systemic lupus erythematosus; Alcoholism		H19 action Rb-E2F1 signaling and CDK-beta-catenin activity	3	0	48.2	125.9	2.61203	1
TRUE	High	Master Protein	Q5QNW6-1	Histone H2B type 2-F [OS=Homo sapiens]	0	137.327	55	11	1632	11	126	13.9	10.32	2756.23	11	cell organization and biogenesis	chromosome;cytosol;nucleus	DNA binding;protein binding	Pf00125, Pf00808	440689	ENSG00000203814.6	HIST2H2BF	1	Viral carcinogenesis; Systemic lupus erythematosus; Alcoholism	HDACs deacetylate histones; HATs acetylate histones; Ub-specific processing proteases		11	0	48.3	125.85	2.60559	1
TRUE	High	Master Protein	P49862	Kallikrein-7 [OS=Homo sapiens]	0	49.018	41	6	25	6	253	27.5	8.47	25.81	6	cell organization and biogenesis;metabolic process;regulation of biological process	extracellular	catalytic activity	Pf00089	5650	ENSG00000169035.11	KLK7	19		Degradation of the extracellular matrix		2	0	48.3	125.85	2.60559	1
TRUE	High	Master Protein	Q00325-1	Phosphate carrier protein, mitochondrial [OS=Homo sapiens]	0	17.739	10	4	26	4	362	40.1	9.38	19.48	4	transport	membrane;mitochondrion	protein binding;transporter activity	Pf00153	5250	ENSG00000075415.12	SLC25A3	12				0	0	48.3	125.85	2.60559	1
TRUE	High	Master Protein	P04792	Heat shock protein beta-1 [OS=Homo sapiens]	0	94.263	46	8	135	8	205	22.8	6.4	306.9	8	cellular component movement;metabolic process;regulation of biological process;response to stimulus	cytoplasm;cytoskeleton;cytosol;membrane;nucleus;proteasome	enzyme regulator activity;protein binding;RNA binding	Pf00011	3315	ENSG00000106211.8	HSPB1	7	Amoebiasis; Epstein-Barr virus infection; VEGF signaling pathway; MAPK signaling pathway	AUF1 (hnRNP D0) binds and destabilizes mRNA; VEGFA-VEGFR2 Pathway; MAPK6/MAPK4 signaling	Apoptosis-related network due to altered Notch3 in ovarian cancer; Fas Ligand (FasL) pathway and Stress induction of Heat Shock Proteins (HSP) regulation; MAPK Signaling Pathway; ATM Signaling Network in Development and Disease; VEGFA-VEGFR2 Signaling Pathway; p38 MAPK Signaling Pathway	19	0	48.5	125.7	2.59175	1
TRUE	High	Master Protein	Q13303-1	Voltage-gated potassium channel subunit beta-2 [OS=Homo sapiens]	0	44.853	25	6	45	4	367	41	9	57.75	6	cell differentiation;metabolic process;regulation of biological process;transport	cytoplasm;cytoskeleton;cytosol;membrane	catalytic activity;transporter activity	Pf00248	8514	ENSG00000069424.14	KCNAB2	1		Voltage gated Potassium channels; Neutrophil degranulation	Metapathway biotransformation	7	2	48.6	125.65	2.58539	1
TRUE	High	Master Protein	O95274	Ly6/PLAUR domain-containing protein 3 [OS=Homo sapiens]	0	35.498	11	3	69	3	346	35.9	7.75	169.14	3	metabolic process	extracellular;membrane	protein binding	Pf00021	27076	ENSG00000124466.8	LYPD3	19		Post-translational modification: synthesis of GPI-anchored proteins		3	0	48.9	125.65	2.56953	1
TRUE	High	Master Protein	Q10588	ADP-ribosyl cyclase/cyclic ADP-ribose hydrolase 2 [OS=Homo sapiens]	0	162.257	36	8	177	8	318	35.7	7.8	354.3	8	metabolic process;regulation of biological process;response to stimulus;transport	extracellular;membrane	catalytic activity	Pf02267	683	ENSG00000109743.10	BST1	4	Pancreatic secretion; Salivary secretion; Nicotinate and nicotinamide metabolism; Metabolic pathways	Neutrophil degranulation; Post-translational modification: synthesis of GPI-anchored proteins; Nicotinate metabolism	NAD+ biosynthetic pathways	15	0	49.1	125.4	2.55397	1
TRUE	High	Master Protein	P35580	Myosin-10 [OS=Homo sapiens]	0	148.967	13	21	135	14	1976	228.9	5.54	252.39	21	cell organization and biogenesis;cellular component movement;metabolic process;regulation of biological process;transport	cytoplasm;cytosol;nucleus	catalytic activity;motor activity;nucleotide binding;protein binding;transporter activity	Pf00063, Pf00769, Pf01496, Pf01576, Pf02736, Pf04111, Pf05622, Pf05911, Pf06637, Pf07888, Pf09726, Pf12128, Pf13094, Pf13514	4628	ENSG00000133026.12	MYH10	17	Tight junction; Salmonella infection; Regulation of actin cytoskeleton	RHO GTPases activate PAKs; EPHA-mediated growth cone collapse; RHO GTPases Activate ROCKs; Sema4D induced cell migration and growth-cone collapse; RHO GTPases activate CIT; RHO GTPases activate PKNs	Regulation of Actin Cytoskeleton	18	0	49.4	125.25	2.53543	1
TRUE	High	Master Protein	P13688-1	Carcinoembryonic antigen-related cell adhesion molecule 1 [OS=Homo sapiens]	0	28.892	9	4	90	3	526	57.5	5.97	163.09	4	cell proliferation;cellular component movement;metabolic process;regulation of biological process;response to stimulus;transport	cell surface;extracellular;membrane	protein binding;transporter activity	Pf00047, Pf07679, Pf07686, Pf13895, Pf13927	634	ENSG00000079385.21	CEACAM1	19		Neutrophil degranulation; Fibronectin matrix formation; Cell surface interactions at the vascular wall		7	0	49.5	125.2	2.52929	1
TRUE	High	Master Protein	P13798	Acylamino-acid-releasing enzyme [OS=Homo sapiens]	0	71.583	20	11	97	11	732	81.2	5.48	142.8	11	cell organization and biogenesis;metabolic process;transport	cytoplasm;cytosol;extracellular;membrane	catalytic activity;protein binding;RNA binding	Pf00326, Pf00561, Pf01738, Pf02230, Pf05448, Pf12695, Pf12697	327	ENSG00000164062.12	APEH	3		Eukaryotic Translation Termination; Neutrophil degranulation		6	0	49.6	125.15	2.52319	1
TRUE	High	Master Protein	P62942	Peptidyl-prolyl cis-trans isomerase FKBP1A [OS=Homo sapiens]	0	134.784	72	6	138	6	108	11.9	8.16	329.15	6	cell organization and biogenesis;cell proliferation;cellular homeostasis;metabolic process;regulation of biological process;response to stimulus;transport	cytoplasm;cytosol;endoplasmic reticulum;membrane	catalytic activity;protein binding;signal transducer activity	Pf00254	2280	ENSG00000088832.16	FKBP1A	20		TGFBR2 Kinase Domain Mutants in Cancer; TGFBR1 LBD Mutants in Cancer; TGF-beta receptor signaling activates SMADs; TGF-beta receptor signaling in EMT (epithelial to mesenchymal transition); Calcineurin activates NFAT; TGFBR1 KD Mutants in Cancer	Target Of Rapamycin (TOR) Signaling; Spinal Cord Injury; Calcium Regulation in the Cardiac Cell; TGF-beta Receptor Signaling	22	0	49.7	125.2	2.51911	1	Met-loss [N-Term]
TRUE	High	Master Protein	O60664-1	Perilipin-3 [OS=Homo sapiens]	0.001	6.231	10	2	2	2	434	47	5.44	2.5	2	transport	cytoplasm;cytosol;endosome;Golgi;membrane	protein binding	Pf03036	10226	ENSG00000105355.8	PLIN3	19		Triglyceride catabolism; Retrograde transport at the Trans-Golgi-Network		8	0	49.7	125.1	2.5171	1
TRUE	High	Master Protein	P59665	Neutrophil defensin 1 [OS=Homo sapiens]	0	29.868	20	4	505	4	94	10.2	6.99	815.12	4	cell organization and biogenesis;cellular component movement;defense response;regulation of biological process;response to stimulus;transport	extracellular;organelle lumen		Pf00323, Pf00879	1667; 728358	ENSG00000206047.2; ENSG00000240247.7	DEFA1; DEFA1B	8		Alpha-defensins; Neutrophil degranulation		6	0	49.9	136.9	2.74349	1
TRUE	High	Master Protein	Q13838-1	spliceosome RNA helicase DDX39B [OS=Homo sapiens]	0	22.81	13	5	10	5	428	49	5.67	15.03	5	cell organization and biogenesis;metabolic process;regulation of biological process;transport	cytoplasm;nucleus;spliceosomal complex	catalytic activity;nucleotide binding;protein binding;RNA binding	Pf00270, Pf00271, Pf14617	7919	ENSG00000225859.10; ENSG00000215425.11; ENSG00000198563.13; ENSG00000235439.10; ENSG00000230624.10; ENSG00000225073.10; ENSG00000229496.10	DDX39B	6; CHR_HSCHR6_MHC_MANN_CTG1; CHR_HSCHR6_MHC_QBL_CTG1; CHR_HSCHR6_MHC_SSTO_CTG1; CHR_HSCHR6_MHC_DBB_CTG1; CHR_HSCHR6_MHC_COX_CTG1; CHR_HSCHR6_MHC_MCF_CTG1	Spliceosome; mRNA surveillance pathway; RNA transport; Influenza A	Cleavage of Growing Transcript in the Termination Region ; Transport of Mature mRNA derived from an Intron-Containing Transcript; mRNA 3'-end processing		13	0	49.9	125.05	2.50601	1
TRUE	High	Master Protein	Q6P4A8	Phospholipase B-like 1 [OS=Homo sapiens]	0	195.434	39	18	304	18	553	63.2	9.06	562.78	18	metabolic process	cytosol;vacuole	catalytic activity	Pf04916	79887	ENSG00000121316.10	PLBD1	12		Acyl chain remodelling of PI; Hydrolysis of LPC; Acyl chain remodelling of PE; Acyl chain remodelling of PC		8	0	50.5	124.7	2.46931	1
TRUE	High	Master Protein	Q9UBD6	Ammonium transporter Rh type C [OS=Homo sapiens]	0	20.628	11	3	20	3	479	53.1	6.39	37.81	3	cell differentiation;cellular homeostasis;transport	membrane	protein binding;transporter activity	Pf00909	51458	ENSG00000140519.12	RHCG	15		Rhesus glycoproteins mediate ammonium transport.		4	0	50.7	124.7	2.45957	1	Met-loss [N-Term]
TRUE	High	Master Protein	P01031	Complement C5 [OS=Homo sapiens]	0	288.118	28	34	238	34	1676	188.2	6.52	418.63	34	cellular component movement;defense response;metabolic process;regulation of biological process;response to stimulus	extracellular	enzyme regulator activity;protein binding	Pf00207, Pf01759, Pf01821, Pf01835, Pf07677, Pf07678, Pf07703, Pf11974	727	ENSG00000106804.7	C5	9	Prion diseases; Pertussis; Complement and coagulation cascades; Systemic lupus erythematosus; Herpes simplex infection; Staphylococcus aureus infection	Terminal pathway of complement; Peptide ligand-binding receptors; Regulation of Complement cascade; Activation of C3 and C5; G alpha (i) signalling events	Allograft Rejection; Spinal Cord Injury; Oxidative Damage; Complement Activation	23	0	50.7	124.65	2.45858	1
TRUE	High	Master Protein	Q06033-1	Inter-alpha-trypsin inhibitor heavy chain H3 [OS=Homo sapiens]	0	37.166	8	6	45	6	890	99.8	5.74	48.55	6	metabolic process;regulation of biological process;transport	extracellular;organelle lumen	enzyme regulator activity	Pf00092, Pf06668, Pf08487, Pf11443, Pf13519, Pf13768	3699	ENSG00000162267.12	ITIH3	3		Platelet degranulation		4	0	50.7	124.6	2.45759	1
TRUE	High	Master Protein	P49755	Transmembrane emp24 domain-containing protein 10 [OS=Homo sapiens]	0	51.908	32	5	26	5	219	25	7.44	54.71	5	cell organization and biogenesis;regulation of biological process;response to stimulus;transport	endoplasmic reticulum;Golgi;membrane	protein binding	Pf01105	10972	ENSG00000170348.8	TMED10	14		COPI-dependent Golgi-to-ER retrograde traffic; Cargo concentration in the ER; COPII (Coat Protein 2) Mediated Vesicle Transport; COPI-mediated anterograde transport	mRNA Processing	14	0	51	124.5	2.44118	1
TRUE	High	Master Protein	Q9ULC4-1	Malignant T-cell-amplified sequence 1 [OS=Homo sapiens]	0	13.121	17	3	10	3	181	20.5	8.82	12.29	3	cell organization and biogenesis;metabolic process;regulation of biological process;response to stimulus	cytoplasm;cytosol;membrane	protein binding;RNA binding	Pf01472	28985	ENSG00000232119.7	MCTS1	X				0	0	51.1	124.45	2.43542	1
TRUE	High	Master Protein	P48595	serpin B10 [OS=Homo sapiens]	0	212.184	53	17	325	17	397	45.4	6.16	627.85	17	regulation of biological process;transport	cytoplasm;cytosol;membrane;nucleus	enzyme regulator activity	Pf00079	5273	ENSG00000242550.5	SERPINB10	18	Amoebiasis	Neutrophil degranulation		4	0	51.2	124.4	2.42969	1
TRUE	High	Master Protein	P63220	40S ribosomal protein S21 [OS=Homo sapiens]	0	10.439	23	2	9	2	83	9.1	8.5	12.02	2	cell organization and biogenesis;metabolic process;transport	cytosol;ribosome	protein binding;RNA binding;structural molecule activity	Pf01249	6227	ENSG00000171858.17	RPS21	20	Ribosome	Peptide chain elongation; Eukaryotic Translation Termination; Viral mRNA Translation; Formation of the ternary complex, and subsequently, the 43S complex; L13a-mediated translational silencing of Ceruloplasmin expression; Selenocysteine synthesis; Nonsense Mediated Decay (NMD) independent of the Exon Junction Complex (EJC); Nonsense Mediated Decay (NMD) enhanced by the Exon Junction Complex (EJC)…	Cytoplasmic Ribosomal Proteins	38	0	51.2	124.4	2.42969	1
TRUE	High	Master Protein	Q14914	Prostaglandin reductase 1 [OS=Homo sapiens]	0	24.285	21	4	19	4	329	35.8	8.29	26.31	4	metabolic process;response to stimulus	cytoplasm	catalytic activity	Pf00107	22949	ENSG00000106853.18	PTGR1	9		Synthesis of Leukotrienes (LT) and Eoxins (EX); Synthesis of Lipoxins (LX)	NRF2 pathway	7	0	51.4	124.35	2.41926	1
TRUE	High	Master Protein	P13489	Ribonuclease inhibitor [OS=Homo sapiens]	0	46.239	26	9	19	9	461	49.9	4.82	31.24	9	metabolic process;regulation of biological process	cytoplasm;cytosol	enzyme regulator activity;protein binding		6050	ENSG00000276230.4; ENSG00000023191.16	RNH1	11; CHR_HSCHR11_1_CTG8				0	0	51.6	124.2	2.40698	1
TRUE	High	Master Protein	P00390	Glutathione reductase, mitochondrial [OS=Homo sapiens]	0	282.024	47	16	311	16	522	56.2	8.5	745.95	16	cellular homeostasis;metabolic process;regulation of biological process;response to stimulus	cytoplasm;cytosol;mitochondrion;organelle lumen	antioxidant activity;catalytic activity;nucleotide binding	Pf00070, Pf02852, Pf07992, Pf13738	2936	ENSG00000104687.12	GSR	8	Glutathione metabolism; Thyroid hormone synthesis	Detoxification of Reactive Oxygen Species	Glutathione metabolism; Selenium Micronutrient Network; NRF2 pathway; Amino Acid metabolism; One carbon metabolism and related pathways; Oxidative Stress; Sulfation Biotransformation Reaction; Metapathway biotransformation	13	0	51.7	124.15	2.40135	1
TRUE	High	Master Protein	P06865	Beta-hexosaminidase subunit alpha [OS=Homo sapiens]	0	67.821	26	12	88	11	529	60.7	5.16	111.16	12	metabolic process	membrane;organelle lumen;vacuole	catalytic activity;protein binding	Pf00728, Pf14845	3073	ENSG00000213614.9	HEXA	15	Lysosome; Glycosphingolipid biosynthesis - ganglio series; Glycosaminoglycan degradation; Amino sugar and nucleotide sugar metabolism; Other glycan degradation; Metabolic pathways; Glycosphingolipid biosynthesis - globo and isoglobo series	CS/DS degradation; Glycosphingolipid metabolism; Hyaluronan uptake and degradation; Keratan sulfate degradation		19	0	51.8	124.1	2.39575	1
TRUE	High	Master Protein	P09543-1	2',3'-cyclic-nucleotide 3'-phosphodiesterase [OS=Homo sapiens]	0	38.986	15	5	21	5	421	47.5	9.07	29.95	5	cell communication;cell differentiation;cell organization and biogenesis;metabolic process;response to stimulus	cytoplasm;membrane	catalytic activity;nucleotide binding;RNA binding	Pf01591, Pf05881, Pf08302, Pf13207, Pf13671	1267	ENSG00000173786.16	CNP	17			Glial Cell Differentiation; Mecp2 and Associated Rett Syndrome	2	0	51.8	124.1	2.39575	1
TRUE	High	Master Protein	Q30154	HLA class II histocompatibility antigen, DR beta 5 chain [OS=Homo sapiens]	0	15.665	14	3	8	2	266	30	6.93	17.75	3	regulation of biological process;response to stimulus	endoplasmic reticulum;endosome;Golgi;membrane;vacuole		Pf00969, Pf07654	3127	ENSG00000198502.5	HLA-DRB5	6	Th1 and Th2 cell differentiation; Inflammatory bowel disease (IBD); Asthma; Hematopoietic cell lineage; Allograft rejection; Epstein-Barr virus infection; Leishmaniasis; Type I diabetes mellitus; Cell adhesion molecules (CAMs); Tuberculosis; HTLV-I infection; Toxoplasmosis; Phagosome; Autoimmune thyroid disease; Systemic lupus erythematosus; Herpes simplex infection; Viral myocarditis; Staphyloco…	PD-1 signaling; Translocation of ZAP-70 to Immunological synapse; MHC class II antigen presentation; Downstream TCR signaling; Generation of second messenger molecules; Interferon gamma signaling; Phosphorylation of CD3 and TCR zeta chains	Allograft Rejection	37	1	51.9	124.1	2.39114	1
TRUE	High	Master Protein	P49419	Alpha-aminoadipic semialdehyde dehydrogenase [OS=Homo sapiens]	0	91.489	31	11	52	11	539	58.5	7.99	78.21	11	metabolic process	cytoplasm;cytosol;mitochondrion;nucleus;organelle lumen	catalytic activity;protein binding	Pf00171	501	ENSG00000164904.17	ALDH7A1	5	Fatty acid degradation; Lysine biosynthesis; Ascorbate and aldarate metabolism; Lysine degradation; Glycine, serine and threonine metabolism; Histidine metabolism; beta-Alanine metabolism; Pyruvate metabolism; Glycerolipid metabolism; Glycolysis / Gluconeogenesis; Biosynthesis of amino acids; Metabolic pathways; Tryptophan metabolism; Arginine and proline metabolism; Valine, leucine and isoleucin…	Lysine catabolism; Choline catabolism	Amino Acid metabolism	21	0	51.9	124.05	2.39017	1
TRUE	High	Master Protein	Q9Y5B9	FACT complex subunit SPT16 [OS=Homo sapiens]	0	36.88	6	7	27	7	1047	119.8	5.66	40.86	7	cell organization and biogenesis;metabolic process;regulation of biological process;response to stimulus	chromosome;nucleus	protein binding;RNA binding	Pf00557, Pf08512, Pf08644, Pf14826	11198	ENSG00000092201.9	SUPT16H	14		HIV elongation arrest and recovery; TP53 Regulates Transcription of DNA Repair Genes; Tat-mediated HIV elongation arrest and recovery; Formation of RNA Pol II elongation complex ; Formation of HIV elongation complex in the absence of HIV Tat; Regulation of TP53 Activity through Phosphorylation; RNA Polymerase II Pre-transcription Events; Pausing and recovery of HIV elongation; Pausing and recover…		24	0	51.9	124.05	2.39017	1
TRUE	High	Master Protein	Q9UBG0	C-type mannose receptor 2 [OS=Homo sapiens]	0	18.901	2	2	5	2	1479	166.6	5.83	12.44	2	cell differentiation;metabolic process;regulation of biological process;response to stimulus;transport	membrane	protein binding;receptor activity;signal transducer activity	Pf00040, Pf00059	9902	ENSG00000011028.13	MRC2	17	Tuberculosis; Phagosome	Cross-presentation of soluble exogenous antigens (endosomes)		7	0	52	134	2.57692	1
TRUE	High	Master Protein	P11940-1	Polyadenylate-binding protein 1 [OS=Homo sapiens]	0	16.358	7	4	8	4	636	70.6	9.5	12.51	4	metabolic process;regulation of biological process	cytoplasm;cytosol;membrane;nucleus;spliceosomal complex	protein binding;RNA binding;translation regulator activity	Pf00076, Pf00658, Pf13893, Pf14259	26986	ENSG00000070756.15	PABPC1	8	RNA degradation; mRNA surveillance pathway; RNA transport	AUF1 (hnRNP D0) binds and destabilizes mRNA; L13a-mediated translational silencing of Ceruloplasmin expression; Regulation of expression of SLITs and ROBOs; Nonsense Mediated Decay (NMD) independent of the Exon Junction Complex (EJC); Translation initiation complex formation; Nonsense Mediated Decay (NMD) enhanced by the Exon Junction Complex (EJC); Deadenylation of mRNA	Translation Factors; Endoderm Differentiation	24	0	52.2	123.9	2.37356	1
TRUE	High	Master Protein	Q86Y34	Adhesion G protein-coupled receptor G3 [OS=Homo sapiens]	0	10.546	5	2	7	2	549	60.8	8.72	6.01	2	cell differentiation;regulation of biological process;response to stimulus;transport	membrane	receptor activity;signal transducer activity	Pf00002, Pf01825	222487	ENSG00000182885.16	GPR97; ADGRG3	16		Neutrophil degranulation		3	0	52.2	123.9	2.37356	1
TRUE	High	Master Protein	P10909-1	Clusterin [OS=Homo sapiens]	0	54.808	24	9	61	9	449	52.5	6.27	120.66	9	cell death;cell organization and biogenesis;cell proliferation;defense response;metabolic process;regulation of biological process;response to stimulus;transport	cell surface;cytoplasm;cytosol;endoplasmic reticulum;extracellular;Golgi;membrane;mitochondrion;nucleus;organelle lumen	catalytic activity;protein binding	Pf01093	1191	ENSG00000120885.21	CLU	8	Complement and coagulation cascades	Platelet degranulation ; Terminal pathway of complement; Antimicrobial peptides; Regulation of Complement cascade	Complement and Coagulation Cascades	12	0	52.3	123.85	2.36807	1
TRUE	High	Master Protein	P41091	eukaryotic translation initiation factor 2 subunit 3 [OS=Homo sapiens]	0	38.293	25	8	13	8	472	51.1	8.4	16.99	8	metabolic process;transport	cytoplasm;cytosol;nucleus	catalytic activity;nucleotide binding;protein binding;RNA binding	Pf00009, Pf03144, Pf09173	1968	ENSG00000130741.10	EIF2S3	X	RNA transport	Formation of the ternary complex, and subsequently, the 43S complex; L13a-mediated translational silencing of Ceruloplasmin expression; ABC-family proteins mediated transport; Translation initiation complex formation; GTP hydrolysis and joining of the 60S ribosomal subunit; Recycling of eIF2:GDP; Ribosomal scanning and start codon recognition	Translation Factors	15	0	52.7	123.65	2.3463	1
TRUE	High	Master Protein	P07203	Glutathione peroxidase 1 [OS=Homo sapiens]	0	36.142	37	6	23	6	203	22.1	6.55	35.63	6	cell death;cell differentiation;cell proliferation;cellular component movement;cellular homeostasis;metabolic process;regulation of biological process;response to stimulus	cytoplasm;cytosol;mitochondrion;organelle lumen	antioxidant activity;catalytic activity;protein binding	Pf00255	2876	ENSG00000233276.3	GPX1	3	Glutathione metabolism; Huntington's disease; Arachidonic acid metabolism; Thyroid hormone synthesis; Amyotrophic lateral sclerosis (ALS)	Synthesis of 12-eicosatetraenoic acid derivatives; Synthesis of 15-eicosatetraenoic acid derivatives; Detoxification of Reactive Oxygen Species; Synthesis of 5-eicosatetraenoic acids; Purine catabolism	Glutathione metabolism; Selenium Micronutrient Network; Folate Metabolism; Amyotrophic lateral sclerosis (ALS); Selenium Metabolism and Selenoproteins; Association Between Physico-Chemical Features and Toxicity Associated Pathways; One carbon metabolism and related pathways; TYROBP Causal Network; Oxidative Stress	27	0	52.8	123.6	2.34091	1
TRUE	High	Master Protein	P19838	Nuclear factor NF-kappa-B p105 subunit [OS=Homo sapiens]	0	22.613	6	5	13	5	968	105.3	5.4	14.77	5	cell death;defense response;metabolic process;regulation of biological process;response to stimulus;transport	cytoplasm;cytosol;extracellular;mitochondrion;nucleus;organelle lumen	DNA binding;protein binding	Pf00023, Pf00531, Pf00554, Pf12796, Pf13637, Pf13857	4790	ENSG00000109320.11	NFKB1	4	Viral carcinogenesis; Chagas disease (American trypanosomiasis); Th1 and Th2 cell differentiation; Inflammatory bowel disease (IBD); Amoebiasis; T cell receptor signaling pathway; TNF signaling pathway; NOD-like receptor signaling pathway; Osteoclast differentiation; Hepatitis B; HIF-1 signaling pathway; Pancreatic cancer; Prolactin signaling pathway; MicroRNAs in cancer; Chronic myeloid leukemia…	CLEC7A/inflammasome pathway; IKBKG deficiency causes anhidrotic ectodermal dysplasia with immunodeficiency (EDA-ID) (via TLR); Regulated proteolysis of p75NTR; Downstream TCR signaling; Transcriptional regulation of white adipocyte differentiation; TRAF6 mediated NF-kB activation; TAK1 activates NFkB by phosphorylation and activation of IKKs complex; MAP3K8 (TPL2)-dependent MAPK1/3 activation; RI…	Osteopontin Signaling; Regulation of toll-like receptor signaling pathway; Selenium Micronutrient Network; Vitamin B12 Metabolism; MicroRNAs in cardiomyocyte hypertrophy; TFs Regulate miRNAs related to cardiac hypertrophy; Folate Metabolism; IL-1 signaling pathway; RANKL/RANK (Receptor activator of NFKB (ligand)) Signaling Pathway; Leptin signaling pathway; TNF related weak inducer of apoptosis (…	178	0	52.8	123.6	2.34091	1
TRUE	High	Master Protein	A6NDG6	glycerol-3-phosphate phosphatase [OS=Homo sapiens]	0	17.877	16	4	7	4	321	34	6.14	14.53	4	metabolic process;regulation of biological process	cytosol	catalytic activity;metal ion binding	Pf00702, Pf13242, Pf13344, Pf13419	283871	ENSG00000184207.8	PGP	16	Carbon metabolism; Metabolic pathways; Glyoxylate and dicarboxylate metabolism	Glycolysis		7	0	52.8	123.6	2.34091	1	Met-loss+Acetyl [N-Term]
TRUE	High	Master Protein	P08758	annexin A5 [OS=Homo sapiens]	0	133.232	54	14	124	14	320	35.9	5.05	220.07	14	coagulation;regulation of biological process;response to stimulus;transport	cytoplasm;cytosol;extracellular;membrane	enzyme regulator activity;metal ion binding;protein binding	Pf00191	308	ENSG00000164111.14	ANXA5	4		Platelet degranulation	Apoptosis-related network due to altered Notch3 in ovarian cancer; Simplified Interaction Map Between LOXL4 and Oxidative Stress Pathway; Prostaglandin Synthesis and Regulation	7	0	52.9	123.55	2.33554	1
TRUE	High	Master Protein	P04259	keratin, type II cytoskeletal 6B [OS=Homo sapiens]	0	625.766	65	57	2745	3	564	60	8	4861.58	57	cell death;cell organization and biogenesis;metabolic process	cytosol	catalytic activity;motor activity;protein binding;structural molecule activity	Pf00038, Pf01576, Pf04111, Pf13166	3854	ENSG00000185479.5	KRT6B	12		Formation of the cornified envelope		3	0	52.9	123.55	2.33554	1	Met-loss+Acetyl [N-Term]
TRUE	High	Master Protein	Q8TEA8	D-aminoacyl-tRNA deacylase 1 [OS=Homo sapiens]	0	10.156	11	2	10	2	209	23.4	8.24	10.09	2	metabolic process;regulation of biological process	cytoplasm;cytosol;nucleus	catalytic activity;DNA binding;metal ion binding;RNA binding	Pf02580	92675	ENSG00000125821.11	DTD1	20				0	0	52.9	123.5	2.33459	1
TRUE	High	Master Protein	P26022	Pentraxin-related protein PTX3 [OS=Homo sapiens]	0	68.612	23	6	38	6	381	41.9	5.01	69.55	6	defense response;regulation of biological process;response to stimulus;transport	extracellular;organelle lumen	protein binding	Pf00354, Pf02210, Pf13385	5806	ENSG00000163661.3	PTX3	3		Neutrophil degranulation	Lung fibrosis	4	0	53.2	123.4	2.31955	1
TRUE	High	Master Protein	Q9NZT2-1	opioid growth factor receptor [OS=Homo sapiens]	0	9.417	4	2	2	2	677	73.3	4.84	3.09	2	regulation of biological process;response to stimulus	cytoplasm;extracellular;membrane;nucleus	protein binding;receptor activity;signal transducer activity	Pf04652, Pf04664, Pf05518, Pf05616, Pf05887, Pf06333, Pf07174, Pf09786, Pf12238, Pf15279, Pf15325	11054	ENSG00000060491.16	OGFR	20				0	0	53.3	123.4	2.3152	1
TRUE	High	Master Protein	P07357	Complement component C8 alpha chain [OS=Homo sapiens]	0	120.893	31	12	61	12	584	65.1	6.47	121.46	12	defense response;metabolic process;regulation of biological process;response to stimulus	extracellular;membrane	protein binding	Pf00057, Pf00090, Pf01823	731	ENSG00000157131.10	C8A	1	Amoebiasis; Prion diseases; Complement and coagulation cascades; Systemic lupus erythematosus	Terminal pathway of complement; Regulation of Complement cascade	Allograft Rejection; Complement Activation	11	0	53.4	123.3	2.30899	1
TRUE	High	Master Protein	Q9P2T1-1	GMP reductase 2 [OS=Homo sapiens]	0	46.724	27	7	34	7	348	37.9	7.23	54.1	7	metabolic process	cytosol	catalytic activity;metal ion binding	Pf00478, Pf01070	51292	ENSG00000100938.17	GMPR2	14	Purine metabolism	Purine salvage		5	0	54	123	2.27778	1
TRUE	High	Master Protein	P06737-1	Glycogen phosphorylase, liver form [OS=Homo sapiens]	0	112.397	19	14	104	14	847	97.1	7.17	190	14	cell death;metabolic process;transport	cytoplasm;cytosol;extracellular;organelle lumen	catalytic activity;nucleotide binding;protein binding	Pf00343	5836	ENSG00000100504.16	PYGL	14	Insulin signaling pathway; Glucagon signaling pathway; Starch and sucrose metabolism; Metabolic pathways; Insulin resistance	Neutrophil degranulation; Glycogen breakdown (glycogenolysis)	TNF alpha Signaling Pathway; Glycogen Metabolism	14	0	54.1	123	2.27357	1
TRUE	High	Master Protein	A0A075B6I0	immunoglobulin lambda variable 8-61 [OS=Homo sapiens]	0.001	8.535	15	2	51	2	122	12.8	4.55	55.95	2	response to stimulus	extracellular;membrane			28774	ENSG00000211638.2	IGLV8-61	22				0	0	54.1	123	2.27357	1
TRUE	High	Master Protein	P15104	Glutamine synthetase [OS=Homo sapiens]	0	89.993	43	12	133	12	373	42	6.89	185.13	12	cell communication;cell organization and biogenesis;cell proliferation;metabolic process;regulation of biological process;response to stimulus;transport	cytoplasm;cytosol;endoplasmic reticulum;mitochondrion;nucleus	catalytic activity;metal ion binding;nucleotide binding;protein binding	Pf00120, Pf03951	2752	ENSG00000135821.17	GLUL	1	Arginine biosynthesis; Glutamatergic synapse; Alanine, aspartate and glutamate metabolism; Biosynthesis of amino acids; GABAergic synapse; Nitrogen metabolism; Metabolic pathways; Glyoxylate and dicarboxylate metabolism	Amino acid synthesis and interconversion (transamination); Astrocytic Glutamate-Glutamine Uptake And Metabolism	TNF alpha Signaling Pathway; Amino Acid metabolism	17	0	54.1	12.95	0.239372	1	Met-loss+Acetyl [N-Term]
TRUE	High	Master Protein	Q9Y446	Plakophilin-3 [OS=Homo sapiens]	0	15.976	6	5	8	5	797	87	9.32	10.28	5	cell death;cell organization and biogenesis;regulation of biological process	cytoskeleton;membrane;nucleus	protein binding;RNA binding;translation regulator activity	Pf00514	11187	ENSG00000184363.9	PKP3	11		Formation of the cornified envelope		3	0	54.1	122.95	2.27264	1
TRUE	High	Master Protein	Q05655	protein kinase C delta type [OS=Homo sapiens]	0	29.24	11	5	15	5	676	77.5	7.75	9.86	5	cell death;cell organization and biogenesis;cell proliferation;cellular component movement;defense response;metabolic process;regulation of biological process;response to stimulus;transport	cytoplasm;cytosol;endoplasmic reticulum;extracellular;membrane;nucleus;organelle lumen	catalytic activity;enzyme regulator activity;metal ion binding;nucleotide binding;protein binding	Pf00069, Pf00130, Pf00433, Pf07714, Pf14531	5580	ENSG00000163932.13	PRKCD	3	NOD-like receptor signaling pathway; Tight junction; Vascular smooth muscle contraction; Neurotrophin signaling pathway; Type II diabetes mellitus; AGE-RAGE signaling pathway in diabetic complications; Inflammatory mediator regulation of TRP channels; Fc gamma R-mediated phagocytosis; GnRH signaling pathway; Chemokine signaling pathway; Estrogen signaling pathway; Insulin resistance	G alpha (z) signalling events; SHC1 events in ERBB2 signaling; Interferon gamma signaling; Apoptotic cleavage of cellular proteins; Effects of PIP2 hydrolysis; Neutrophil degranulation; Gastrin-CREB signalling pathway via PKC and MAPK; VEGFR2 mediated cell proliferation; HuR (ELAVL1) binds and stabilizes mRNA; Calmodulin induced events; CLEC7A (Dectin-1) signaling; Role of phospholipids in phagoc…	Type II diabetes mellitus; miRs in Muscle Cell Differentiation; Signaling Pathways in Glioblastoma; B Cell Receptor Signaling Pathway; AGE/RAGE pathway; Corticotropin-releasing hormone signaling pathway; Oncostatin M Signaling Pathway; Brain-Derived Neurotrophic Factor (BDNF) signaling pathway; Alpha 6 Beta 4 signaling pathway; Myometrial Relaxation and Contraction Pathways; G Protein Signaling P…	74	0	54.5	122.8	2.25321	1
TRUE	High	Master Protein	P10619	lysosomal protective protein [OS=Homo sapiens]	0	32.178	9	4	23	4	480	54.4	6.61	25.16	4	metabolic process;regulation of biological process;transport	endoplasmic reticulum;extracellular;membrane;organelle lumen;vacuole	catalytic activity;enzyme regulator activity	Pf00450	5476	ENSG00000064601.16	CTSA	20	Lysosome; Renin-angiotensin system	Sialic acid metabolism; Neutrophil degranulation; Glycosphingolipid metabolism; MHC class II antigen presentation		17	0	54.5	122.75	2.25229	1
TRUE	High	Master Protein	Q9BSJ8	Extended synaptotagmin-1 [OS=Homo sapiens]	0	38.821	7	6	23	6	1104	122.8	5.83	43.64	6	metabolic process;transport	endoplasmic reticulum;membrane	metal ion binding;protein binding	Pf00168	23344	ENSG00000139641.12	ESYT1	12		Glycosphingolipid metabolism		4	0	54.6	122.7	2.24725	1
TRUE	High	Master Protein	P10253	lysosomal alpha-glucosidase [OS=Homo sapiens]	0	67.988	11	5	24	5	952	105.3	6	63.29	5	cell organization and biogenesis;cellular homeostasis;metabolic process;regulation of biological process;response to stimulus;transport	membrane;organelle lumen;vacuole	catalytic activity	Pf00088, Pf01055, Pf13802	2548	ENSG00000171298.12	GAA	17	Lysosome; Galactose metabolism; Starch and sucrose metabolism; Metabolic pathways	Neutrophil degranulation; Glycogen storage disease type II (GAA); Lysosomal glycogen catabolism; Glycogen breakdown (glycogenolysis)		17	0	54.8	122.55	2.23631	1
TRUE	High	Master Protein	P06702	Protein S100-A9 [OS=Homo sapiens]	0	294.623	95	16	5611	16	114	13.2	6.13	10962.9	16	cell communication;cell death;cellular component movement;defense response;metabolic process;regulation of biological process;response to stimulus;transport	cytoplasm;cytoskeleton;cytosol;extracellular;membrane;nucleus;organelle lumen	antioxidant activity;catalytic activity;metal ion binding;protein binding;signal transducer activity	Pf00036, Pf01023, Pf13499, Pf13833	6280	ENSG00000163220.10	S100A9	1		Neutrophil degranulation; Metal sequestration by antimicrobial proteins; Regulation of TLR by endogenous ligand	IL1 and megakaryocytes in obesity	8	0	54.9	122.55	2.23224	1	Met-loss+Acetyl [N-Term]
TRUE	High	Master Protein	P00441	Superoxide dismutase [Cu-Zn] [OS=Homo sapiens]	0	113.875	69	7	367	7	154	15.9	6.13	1069.15	7	cell organization and biogenesis;cellular component movement;cellular homeostasis;metabolic process;regulation of biological process;response to stimulus;transport	cytoplasm;cytosol;extracellular;membrane;mitochondrion;nucleus;organelle lumen;vacuole	antioxidant activity;catalytic activity;metal ion binding;protein binding	Pf00080	6647	ENSG00000142168.14	SOD1	21	Peroxisome; Longevity regulating pathway - multiple species; Prion diseases; Huntington's disease; Amyotrophic lateral sclerosis (ALS)	Platelet degranulation ; Gene and protein expression by JAK-STAT signaling after Interleukin-12 stimulation; Interleukin-12 family signaling; Detoxification of Reactive Oxygen Species	Selenium Micronutrient Network; Vitamin B12 Metabolism; Folate Metabolism; AGE/RAGE pathway; Dopamine metabolism; Amyotrophic lateral sclerosis (ALS); Copper homeostasis; Association Between Physico-Chemical Features and Toxicity Associated Pathways; One carbon metabolism and related pathways; Oxidative Stress	27	0	55.2	122.4	2.21739	1
TRUE	High	Master Protein	P54577	Tyrosine--tRNA ligase, cytoplasmic [OS=Homo sapiens]	0	25.802	13	7	33	7	528	59.1	7.05	44.34	7	cell death;metabolic process;regulation of biological process;response to stimulus	cytoplasm;cytosol	catalytic activity;nucleotide binding;protein binding;RNA binding;signal transducer activity	Pf00579, Pf01588	8565	ENSG00000134684.10	YARS	1	Aminoacyl-tRNA biosynthesis	Cytosolic tRNA aminoacylation		5	0	55.2	122.4	2.21739	1
TRUE	High	Master Protein	P23381	Tryptophan--tRNA ligase, cytoplasmic [OS=Homo sapiens]	0	67.618	25	9	47	9	471	53.1	6.23	99.31	9	metabolic process;regulation of biological process	cytoplasm;cytosol;nucleus	catalytic activity;enzyme regulator activity;nucleotide binding;protein binding	Pf00458, Pf00579	7453	ENSG00000140105.17	WARS	14	Aminoacyl-tRNA biosynthesis	Cytosolic tRNA aminoacylation	Photodynamic therapy-induced unfolded protein response; Amino Acid metabolism; Tryptophan metabolism	8	0	55.5	122.2	2.2018	1
TRUE	High	Master Protein	Q9UL25	Ras-related protein Rab-21 [OS=Homo sapiens]	0	79.517	49	8	58	8	225	24.3	7.94	108.45	8	cellular component movement;regulation of biological process;response to stimulus;transport	cytosol;endoplasmic reticulum;endosome;Golgi;membrane	catalytic activity;nucleotide binding;protein binding	Pf00025, Pf00071, Pf08477	23011	ENSG00000080371.5	RAB21	12		RAB GEFs exchange GTP for GDP on RABs; RAB geranylgeranylation		7	0	55.6	122.15	2.19694	1	Met-loss+Acetyl [N-Term]
TRUE	High	Master Protein	P30043	flavin reductase (NADPH) [OS=Homo sapiens]	0	27.448	19	3	12	3	206	22.1	7.65	24.23	3	metabolic process;transport	cytoplasm;cytosol;membrane	catalytic activity	Pf01073, Pf01370, Pf02254, Pf13460	645	ENSG00000090013.9	BLVRB	19	Riboflavin metabolism; Porphyrin and chlorophyll metabolism	Heme degradation	NRF2 pathway	6	0	55.7	122.15	2.193	1
TRUE	High	Master Protein	P15090	Fatty acid-binding protein, adipocyte [OS=Homo sapiens]	0	65.239	45	6	65	6	132	14.7	7.14	120.99	6	cell differentiation;metabolic process;regulation of biological process;response to stimulus;transport	cytoplasm;cytosol;nucleus	transporter activity	Pf00061, Pf14651	2167	ENSG00000170323.8	FABP4	8	PPAR signaling pathway; Regulation of lipolysis in adipocytes	Triglyceride catabolism; Transcriptional regulation of white adipocyte differentiation	PPAR signaling pathway	9	0	55.9	122.05	2.18336	1	Met-loss+Acetyl [N-Term]
TRUE	High	Master Protein	Q8TCD5	5'(3')-deoxyribonucleotidase, cytosolic type [OS=Homo sapiens]	0	13.452	12	2	7	2	201	23.4	6.64	11.15	2	metabolic process	cytoplasm;cytosol;mitochondrion;nucleus	catalytic activity;metal ion binding;nucleotide binding;receptor activity;signal transducer activity	Pf06941	30833	ENSG00000125458.6	NT5C	17	Purine metabolism; Nicotinate and nicotinamide metabolism; Metabolic pathways; Pyrimidine metabolism	Pyrimidine catabolism; Purine catabolism		9	0	56.1	121.95	2.1738	1
TRUE	High	Master Protein	P05556-1	Integrin beta-1 [OS=Homo sapiens]	0	16.415	6	4	7	4	798	88.4	5.39	12.4	4	cell differentiation;cell growth;cell organization and biogenesis;cellular component movement;defense response;metabolic process;regulation of biological process;response to stimulus;transport	cell surface;cytoplasm;endosome;membrane	enzyme regulator activity;metal ion binding;protein binding;receptor activity;signal transducer activity	Pf00362, Pf07965, Pf08725	3688	ENSG00000150093.18	ITGB1	10	Arrhythmogenic right ventricular cardiomyopathy (ARVC); Pathogenic Escherichia coli infection; Dilated cardiomyopathy; Leishmaniasis; Rap1 signaling pathway; Cell adhesion molecules (CAMs); Pathways in cancer; Pertussis; Toxoplasmosis; Phagosome; Focal adhesion; Proteoglycans in cancer; Regulation of actin cytoskeleton; Leukocyte transendothelial migration; Bacterial invasion of epithelial cells;…	Integrin cell surface interactions; Signal transduction by L1; Basigin interactions; MET activates PTK2 signaling; Molecules associated with elastic fibres; Platelet Adhesion to exposed collagen; Syndecan interactions; CHL1 interactions; ECM proteoglycans; Laminin interactions; Localization of the PINCH-ILK-PARVIN complex to focal adhesions; Immunoregulatory interactions between a Lymphoid and a …	Integrin-mediated Cell Adhesion; Prolactin Signaling Pathway; Neural Crest Differentiation; Arrhythmogenic Right Ventricular Cardiomyopathy; Pathogenic Escherichia coli infection; Primary Focal Segmental Glomerulosclerosis FSGS; Focal Adhesion; Signaling of Hepatocyte Growth Factor Receptor; Rac1/Pak1/p38/MMP-2 pathway; TGF-beta Signaling Pathway; Factors and pathways affecting insulin-like growt…	74	0	56.1	121.9	2.17291	1
TRUE	High	Master Protein	Q96P48-1	Isoform 1 of Arf-GAP with Rho-GAP domain, ANK repeat and PH domain-containing protein 1 [OS=Homo sapiens]	0	16.272	5	4	8	4	1210	136.2	6.29	5.91	4	cell organization and biogenesis;regulation of biological process;response to stimulus	cytosol;Golgi;membrane	enzyme regulator activity;metal ion binding;protein binding	Pf00169, Pf00620, Pf00788, Pf01412	116985	ENSG00000186635.14	ARAP1	11				0	0	56.2	121.9	2.16904	1
TRUE	High	Master Protein	P35613	Basigin [OS=Homo sapiens]	0.001	7.643	7	2	3	2	385	42.2	5.66	4.02	2	cell organization and biogenesis;cellular component movement;metabolic process;regulation of biological process;response to stimulus;transport	membrane;mitochondrion	protein binding;transporter activity	Pf00047, Pf07679, Pf13895, Pf13927	682	ENSG00000172270.18	BSG	19		Integrin cell surface interactions; Proton-coupled monocarboxylate transport; Basigin interactions; Degradation of the extracellular matrix; Pyruvate metabolism	Matrix Metalloproteinases	15	0	56.2	121.9	2.16904	1
TRUE	High	Master Protein	Q15435	Protein phosphatase 1 regulatory subunit 7 [OS=Homo sapiens]	0.001	8.985	7	2	2	2	360	41.5	4.91	2.79	2	regulation of biological process	chromosome;cytoplasm;nucleus	enzyme regulator activity;protein binding	Pf12799, Pf13855, Pf14580	5510	ENSG00000115685.14	PPP1R7	2				0	0	56.2	121.85	2.16815	1
TRUE	High	Master Protein	Q92820	Gamma-glutamyl hydrolase [OS=Homo sapiens]	0	98.251	33	10	157	10	318	35.9	7.11	270.18	10	metabolic process;response to stimulus;transport	cytosol;extracellular;nucleus;organelle lumen;vacuole	catalytic activity	Pf00117, Pf07722	8836	ENSG00000137563.11	GGH	8	Folate biosynthesis; Antifolate resistance	Neutrophil degranulation	Fluoropyrimidine Activity	6	0	56.3	121.8	2.16341	1
TRUE	High	Master Protein	P43652	Afamin [OS=Homo sapiens]	0	274.117	46	26	579	26	599	69	5.9	843.76	26	transport	extracellular		Pf00273	173	ENSG00000079557.4	AFM	4				0	0	56.4	121.8	2.15957	1
TRUE	High	Master Protein	P04040	catalase [OS=Homo sapiens]	0	627.272	72	36	1595	36	527	59.7	7.39	3472.89	36	cell differentiation;cell organization and biogenesis;metabolic process;regulation of biological process;response to stimulus;transport	cytosol;endoplasmic reticulum;extracellular;Golgi;membrane;mitochondrion;organelle lumen;vacuole	antioxidant activity;catalytic activity;metal ion binding;nucleotide binding;protein binding	Pf00199, Pf06628	847	ENSG00000121691.4	CAT	11	Peroxisome; Longevity regulating pathway - multiple species; Carbon metabolism; FoxO signaling pathway; Amyotrophic lateral sclerosis (ALS); Glyoxylate and dicarboxylate metabolism; Tryptophan metabolism; Longevity regulating pathway	Neutrophil degranulation; Detoxification of Reactive Oxygen Species	Selenium Micronutrient Network; Folate Metabolism; Amyotrophic lateral sclerosis (ALS); Oxidative Stress; Tryptophan metabolism; DNA Damage Response (only ATM dependent)	20	0	56.4	121.8	2.15957	1	Met-loss+Acetyl [N-Term]
TRUE	High	Master Protein	O00462	Beta-mannosidase [OS=Homo sapiens]	0	79.069	22	16	49	16	879	100.8	5.52	64.28	16	metabolic process;transport	membrane;organelle lumen;vacuole	catalytic activity	Pf02836, Pf02837	4126	ENSG00000109323.8	MANBA	4	Lysosome; Other glycan degradation	Neutrophil degranulation; Lysosomal oligosaccharide catabolism		8	0	56.5	121.75	2.15487	1
TRUE	High	Master Protein	Q9UBH0	interleukin-36 receptor antagonist protein [OS=Homo sapiens]	0	14.65	25	3	21	3	155	17	5.2	27.37	3	defense response;regulation of biological process;response to stimulus	extracellular	protein binding	Pf00340	26525	ENSG00000136695.14	IL36RN	2		Interleukin-36 pathway		5	0	56.6	121.7	2.15018	1	Met-loss [N-Term]
TRUE	High	Master Protein	P55786	puromycin-sensitive aminopeptidase [OS=Homo sapiens]	0	220.299	41	30	271	30	919	103.2	5.72	446.23	30	metabolic process;response to stimulus	cytoplasm;cytosol;nucleus	catalytic activity;metal ion binding	Pf01433, Pf11838, Pf13485	9520	ENSG00000141279.15	NPEPPS	17		Antigen processing: Ubiquitination & Proteasome degradation		4	0	56.7	121.65	2.1455	1
TRUE	High	Master Protein	P14151	L-selectin [OS=Homo sapiens]	0	35.085	14	4	26	4	372	42.2	6.6	36.43	4	cellular component movement;regulation of biological process;response to stimulus;transport	cell surface;membrane	protein binding	Pf00008, Pf00059, Pf00084	6402		SELL	1	Cell adhesion molecules (CAMs)	Neutrophil degranulation; Immunoregulatory interactions between a Lymphoid and a non-Lymphoid cell; Cell surface interactions at the vascular wall		8	0	56.7	121.65	2.1455	1
TRUE	High	Master Protein	P25398	40S ribosomal protein S12 [OS=Homo sapiens]	0	13.703	20	3	12	3	132	14.5	7.21	13.96	3	cell organization and biogenesis;metabolic process;transport	cytoplasm;cytosol;membrane;ribosome	RNA binding;structural molecule activity	Pf01248	6206	ENSG00000112306.7	RPS12	6	Ribosome	Peptide chain elongation; Eukaryotic Translation Termination; Viral mRNA Translation; Formation of the ternary complex, and subsequently, the 43S complex; L13a-mediated translational silencing of Ceruloplasmin expression; Selenocysteine synthesis; Nonsense Mediated Decay (NMD) independent of the Exon Junction Complex (EJC); Nonsense Mediated Decay (NMD) enhanced by the Exon Junction Complex (EJC)…	Cytoplasmic Ribosomal Proteins	38	0	56.7	121.65	2.1455	1
TRUE	High	Master Protein	P12429	annexin A3 [OS=Homo sapiens]	0	169.575	56	19	489	19	323	36.4	5.92	879.68	19	defense response;regulation of biological process;response to stimulus;transport	cytoplasm;cytosol;membrane	enzyme regulator activity;metal ion binding;protein binding	Pf00191	306	ENSG00000138772.12	ANXA3	4			Prostaglandin Synthesis and Regulation	1	0	56.7	121.6	2.14462	1	Met-loss+Acetyl [N-Term]
TRUE	High	Master Protein	P01861	Immunoglobulin heavy constant gamma 4 [OS=Homo sapiens]	0	356.03	72	18	3094	10	327	35.9	7.36	5746.62	18	cell organization and biogenesis;defense response;metabolic process;regulation of biological process;response to stimulus	extracellular;membrane	catalytic activity;protein binding	Pf07654, Pf08205	3503	ENSG00000211892.3; ENSG00000277016.2	IGHG4	14; CHR_HSCHR14_3_CTG1		Regulation of Complement cascade; Classical antibody-mediated complement activation; FCGR activation; Regulation of actin dynamics for phagocytic cup formation; Interleukin-4 and 13 signaling; Role of phospholipids in phagocytosis		14	0	56.9	121.6	2.13708	1
TRUE	High	Master Protein	P13716-1	Delta-aminolevulinic acid dehydratase [OS=Homo sapiens]	0	54.676	27	7	46	7	330	36.3	6.79	91.66	7	cell organization and biogenesis;metabolic process;regulation of biological process;response to stimulus;transport	cytosol;extracellular;nucleus;organelle lumen	catalytic activity;metal ion binding;protein binding	Pf00490	210	ENSG00000148218.15	ALAD	9	Porphyrin and chlorophyll metabolism; Metabolic pathways	Heme biosynthesis; Neutrophil degranulation	Heme Biosynthesis	9	0	56.9	121.55	2.1362	1
TRUE	High	Master Protein	P16930	Fumarylacetoacetase [OS=Homo sapiens]	0	73.769	34	11	93	11	419	46.3	6.95	144.35	11	metabolic process	cytosol	catalytic activity;metal ion binding;protein binding	Pf01557, Pf09298	2184	ENSG00000103876.11	FAH	15	Tyrosine metabolism; Metabolic pathways	Phenylalanine and tyrosine catabolism	Amino Acid metabolism	7	0	57	121.5	2.13158	1
TRUE	High	Master Protein	P52907	F-actin-capping protein subunit alpha-1 [OS=Homo sapiens]	0	217.206	74	14	281	12	286	32.9	5.69	685.69	14	cell organization and biogenesis;cellular component movement;coagulation;defense response;regulation of biological process;response to stimulus;transport	cytoplasm;cytoskeleton;cytosol;extracellular	protein binding	Pf01267	829	ENSG00000116489.12	CAPZA1	1	Endocytosis	COPI-independent Golgi-to-ER retrograde traffic; Gene and protein expression by JAK-STAT signaling after Interleukin-12 stimulation; Advanced glycosylation endproduct receptor signaling; Factors involved in megakaryocyte development and platelet production; COPI-mediated anterograde transport; MHC class II antigen presentation; HSP90 chaperone cycle for steroid hormone receptors (SHR); Interleuki…		26	2	57.1	121.5	2.12785	1	Met-loss+Acetyl [N-Term]
TRUE	High	Master Protein	P22894	Neutrophil collagenase [OS=Homo sapiens]	0	156.157	31	11	202	11	467	53.4	6.87	433.57	11	cell differentiation;cell organization and biogenesis;metabolic process;transport	extracellular;organelle lumen	catalytic activity;metal ion binding	Pf00045, Pf00413, Pf01471, Pf13582, Pf13688	4317	ENSG00000118113.11	MMP8	11		Collagen degradation; Activation of Matrix Metalloproteinases; Neutrophil degranulation	Matrix Metalloproteinases	8	0	57.1	121.45	2.12697	1
TRUE	High	Master Protein	P62249	40S ribosomal protein S16 [OS=Homo sapiens]	0.001	8.611	12	2	7	2	146	16.4	10.21	6.33	2	cell organization and biogenesis;metabolic process;transport	cytosol;membrane;ribosome	protein binding;RNA binding;structural molecule activity	Pf00380	6217	ENSG00000105193.8	RPS16	19	Ribosome	Peptide chain elongation; Eukaryotic Translation Termination; Viral mRNA Translation; Formation of the ternary complex, and subsequently, the 43S complex; L13a-mediated translational silencing of Ceruloplasmin expression; Selenocysteine synthesis; Nonsense Mediated Decay (NMD) independent of the Exon Junction Complex (EJC); Nonsense Mediated Decay (NMD) enhanced by the Exon Junction Complex (EJC)…	Cytoplasmic Ribosomal Proteins	38	0	57.1	121.4	2.12609	1
TRUE	High	Master Protein	P22735	Protein-glutamine gamma-glutamyltransferase K [OS=Homo sapiens]	0	175.023	32	22	233	22	817	89.7	6.04	386.61	22	cell death;cell differentiation;cell organization and biogenesis;metabolic process;regulation of biological process	cytoskeleton;cytosol;membrane	catalytic activity;metal ion binding;protein binding	Pf00868, Pf00927, Pf01841	7051	ENSG00000092295.11	TGM1	14		Formation of the cornified envelope		3	0	57.3	121.35	2.1178	1
TRUE	High	Master Protein	Q92841-1	Isoform 2 of Probable ATP-dependent RNA helicase DDX17 [OS=Homo sapiens]	0	20.409	9	5	10	4	650	72.3	8.59	9.92	5	cell differentiation;cell organization and biogenesis;defense response;metabolic process;regulation of biological process;response to stimulus	cytoplasm;cytosol;membrane;nucleus	catalytic activity;nucleotide binding;protein binding;RNA binding	Pf00270, Pf00271	10521		DDX17	22				0	1	57.3	121.35	2.1178	1
TRUE	High	Master Protein	Q9NWV4	UPF0587 protein C1orf123 [OS=Homo sapiens]	0.001	6.101	21	2	3	2	160	18	5.01	0	2				Pf05907	54987	ENSG00000162384.13	C1orf123	1				0	0	57.3	121.35	2.1178	1
[truncated: 738 more rows]
